# Supplementary material for: Promoting sustainability in quality improvement: an evaluation of a web-based continuing education program in blood pressure measurement
Source: BMC Fam Pract. 2018 Jan 10;19:13. doi: 10.1186/s12875-017-0682-5 (PMC5761193; doi:10.1186/s12875-017-0682-5)
Supplement: Additional file 3: — Knowledge assessment data is the deidentified dataset containing the results of our pre- and post-module knowledge assessment. (XLS 441 kb) [file 12875_2017_682_MOESM3_ESM.xls]

## Sheet: pre post 4 22 15
site	course	question	response	correctanswer	result	time	attempts	type	complete	date
JHCP at White Marsh (10001798)	JHCP | Blood Pressure Measurement Training - Part One	Question2_1	Recording_the_exact_blood_pressure_instead_of_rounding_to_the_nearest_10.	Recording_the_exact_blood_pressure_instead_of_rounding_to_the_nearest_10.	correct	51	2	multiple_choice	Complete	2013-05-06
JHCP at White Marsh (10001798)	JHCP | Blood Pressure Measurement Training - Part One	Question2_1	Recording_the_exact_blood_pressure_instead_of_rounding_to_the_nearest_10.	Recording_the_exact_blood_pressure_instead_of_rounding_to_the_nearest_10.	correct	41	1	multiple_choice	Complete	2013-06-04
JHCP at Greenspring Station (10001799/JHCP at Greenspring Station)	JHCP | Blood Pressure Measurement Training - Part One	Question8_1	It_sets_the_maximum_pressure_that_the_Omron_device_will_inflate_to.	It_sets_the_maximum_pressure_that_the_Omron_device_will_inflate_to.	correct	54	1	multiple_choice	Complete	2013-05-13
JHCP at White Marsh (10001798)	JHCP | Blood Pressure Measurement Training - Part One	Question11_1	Take_a_single_blood_pressure_reading_using_the_automated_Omron_device.	Take_a_single_blood_pressure_reading_using_the_automated_Omron_device.	correct	29	1	multiple_choice	Complete	2013-05-10
JHCP at White Marsh (10001798)	JHCP | Blood Pressure Measurement Training - Part One	Question10_1	Wrap_the_cuff_around_the_patient's_forearm_to_measure_the_blood_pressure.	Obtain_a_manual_blood_pressure_using_the_thigh_cuff_instead_of_using_the_Omron_device.	incorrect	49	1	multiple_choice	Complete	2013-05-07
JHCP at Wyman Park Internal Medicine (10001815)	JHCP | Blood Pressure Measurement Training - Part One	Question15_1	5_minutes.	5_minutes.	correct	17	1	multiple_choice	Complete	2013-05-09
JHCP at White Marsh (10001798)	JHCP | Blood Pressure Measurement Training - Part One	Question4_1	Taking_multiple_readings_increases_the_likelihood_that_the_measured_value_is_closest_to_the_true_value.	Taking_multiple_readings_increases_the_likelihood_that_the_measured_value_is_closest_to_the_true_value.	correct	24	1	multiple_choice	Complete	2013-05-06
JHCP at Greater Dundalk (10001809)	JHCP | Blood Pressure Measurement Training - Part One	Question11_1	Take_a_single_blood_pressure_reading_using_the_automated_Omron_device.	Take_a_single_blood_pressure_reading_using_the_automated_Omron_device.	correct	30	1	multiple_choice	Complete	2013-05-08
JHCP at White Marsh (10001798)	JHCP | Blood Pressure Measurement Training - Part One	Question6_1	The_blood_pressure_cuff_should_be_centered_over_the_radial_artery.	Placing_the_blood_pressure_cuff_over_a_thin_shirt_sleeve_is_acceptable.	incorrect	51	2	multiple_choice	Complete	2013-05-06
JHCP at White Marsh (10001798)	JHCP | Blood Pressure Measurement Training - Part One	Question8_1	It_sets_the_maximum_pressure_that_the_Omron_device_will_inflate_to.	It_sets_the_maximum_pressure_that_the_Omron_device_will_inflate_to.	correct	18	1	multiple_choice	Complete	2013-05-06
JHCP at White Marsh (10001798)	JHCP | Blood Pressure Measurement Training - Part One	Question6_1	The_blood_pressure_cuff_should_be_centered_over_the_radial_artery.	Placing_the_blood_pressure_cuff_over_a_thin_shirt_sleeve_is_acceptable.	incorrect	29	1	multiple_choice	Complete	2013-05-10
JHCP at Greenspring Station (10001799/JHCP at Greenspring Station)	JHCP | Blood Pressure Measurement Training - Part One	Question12_1	Waiting_time_until_the_start_of_the_first_measurement.	Waiting_time_until_the_start_of_the_first_measurement.	correct	26	2	multiple_choice	Complete	2013-05-16
JHCP at Greater Dundalk (10001809)	JHCP | Blood Pressure Measurement Training - Part One	Question2_1	Recording_the_exact_blood_pressure_instead_of_rounding_to_the_nearest_10.	Recording_the_exact_blood_pressure_instead_of_rounding_to_the_nearest_10.	correct	30	1	multiple_choice	Complete	2013-05-08
JHCP at CANTON CROSSING (60000277)	JHCP | Blood Pressure Measurement Training - Part One	Question12_1	Waiting_time_until_the_start_of_the_first_measurement.	Waiting_time_until_the_start_of_the_first_measurement.	correct	310	2	multiple_choice	Complete	2013-06-12
JHCP at White Marsh (10001798)	JHCP | Blood Pressure Measurement Training - Part One	Question10_1	Obtain_a_manual_blood_pressure_using_the_thigh_cuff_instead_of_using_the_Omron_device.	Obtain_a_manual_blood_pressure_using_the_thigh_cuff_instead_of_using_the_Omron_device.	correct	38	1	multiple_choice	Complete	2013-06-04
EBMC Adult Medicine (10001805)	JHCP | Blood Pressure Measurement Training - Part One	Question16_1	Take_an_average_reading_using_the_automated_Omron_device.	Take_an_average_reading_using_the_automated_Omron_device.	correct	39	1	multiple_choice	Complete	2013-05-28
EBMC Adult Medicine (10001805)	JHCP | Blood Pressure Measurement Training - Part One	Question13_1	Stop_taking_blood_pressure_on_that_patient_and_record__error__in_the_EMR.	Look_at_the_device_and_the_patient_and_think_stepwise_about_what_might_have_gone_wrong.	incorrect	43	1	multiple_choice	Complete	2013-06-05
EBMC Adult Medicine (10001805)	JHCP | Blood Pressure Measurement Training - Part One	Question9_1	Blood_pressure_cuffs_should_be_inspected_regularly_for_leaks.	Blood_pressure_cuffs_should_be_inspected_regularly_for_leaks.	correct	41	1	multiple_choice	Complete	2013-05-07
JHCP at Wyman Park Internal Medicine (10001815)	JHCP | Blood Pressure Measurement Training - Part One	Question13_1	Look_at_the_device_and_the_patient_and_think_stepwise_about_what_might_have_gone_wrong.	Look_at_the_device_and_the_patient_and_think_stepwise_about_what_might_have_gone_wrong.	correct	16	1	multiple_choice	Complete	2013-05-09
JHCP at White Marsh (10001798)	JHCP | Blood Pressure Measurement Training - Part One	Question2_1	Recording_the_exact_blood_pressure_instead_of_rounding_to_the_nearest_10.	Recording_the_exact_blood_pressure_instead_of_rounding_to_the_nearest_10.	correct	41	1	multiple_choice	Complete	2013-05-17
JHCP at CANTON CROSSING (60000277)	JHCP | Blood Pressure Measurement Training - Part One	Question12_1	Waiting_time_until_the_start_of_the_first_measurement.	Waiting_time_until_the_start_of_the_first_measurement.	correct	46	1	multiple_choice	Complete	2013-06-27
JHCP at White Marsh (10001798)	JHCP | Blood Pressure Measurement Training - Part One	Question12_1	Waiting_time_until_the_start_of_the_first_measurement.	Waiting_time_until_the_start_of_the_first_measurement.	correct	16	1	multiple_choice	Complete	2013-05-22
EBMC Adult Medicine (10001805)	JHCP | Blood Pressure Measurement Training - Part One	Question16_1	Take_an_average_reading_using_the_automated_Omron_device.	Take_an_average_reading_using_the_automated_Omron_device.	correct	44	1	multiple_choice	Complete	2013-05-09
JHCP at Wyman Park Podiatry (10003422)	JHCP | Blood Pressure Measurement Training - Part One	Question11_1	Take_a_single_blood_pressure_reading_using_the_automated_Omron_device.	Take_a_single_blood_pressure_reading_using_the_automated_Omron_device.	correct	14	1	multiple_choice	Complete	2013-05-13
JHCP at White Marsh (10001798)	JHCP | Blood Pressure Measurement Training - Part One	Question15_1	5_minutes.	5_minutes.	correct	40	1	multiple_choice	Complete	2013-06-04
JHCP at Wyman Park Podiatry (10003422)	JHCP | Blood Pressure Measurement Training - Part One	Question3_1	Three	Three	correct	14	1	multiple_choice	Complete	2013-05-13
JHCP at Wyman Park Internal Medicine (10001815)	JHCP | Blood Pressure Measurement Training - Part One	Question15_1	5_minutes.	5_minutes.	correct	31	1	multiple_choice	Complete	2013-05-08
JHCP at CANTON CROSSING (60000277)	JHCP | Blood Pressure Measurement Training - Part One	Question6_1	Placing_the_blood_pressure_cuff_over_a_thin_shirt_sleeve_is_acceptable.	Placing_the_blood_pressure_cuff_over_a_thin_shirt_sleeve_is_acceptable.	correct	13	1	multiple_choice	Complete	2013-06-27
JHCP at White Marsh (10001798)	JHCP | Blood Pressure Measurement Training - Part One	Question11_1	Take_a_single_blood_pressure_reading_using_the_automated_Omron_device.	Take_a_single_blood_pressure_reading_using_the_automated_Omron_device.	correct	38	1	multiple_choice	Complete	2013-06-04
JHCP BALT&NORTH REG (60002230)	JHCP | Blood Pressure Measurement Training - Part One	Question4_1	Taking_multiple_readings_increases_the_likelihood_that_the_measured_value_is_closest_to_the_true_value.	Taking_multiple_readings_increases_the_likelihood_that_the_measured_value_is_closest_to_the_true_value.	correct	41	1	multiple_choice	Complete	2013-05-24
EBMC Adult Medicine (10001805)	JHCP | Blood Pressure Measurement Training - Part One	Question8_1	It_sets_the_maximum_pressure_that_the_Omron_device_will_inflate_to.	It_sets_the_maximum_pressure_that_the_Omron_device_will_inflate_to.	correct	41	1	multiple_choice	Complete	2013-05-07
JHCP at Greenspring Station (10001799/JHCP at Greenspring Station)	JHCP | Blood Pressure Measurement Training - Part One	Question13_1	Look_at_the_device_and_the_patient_and_think_stepwise_about_what_might_have_gone_wrong.	Look_at_the_device_and_the_patient_and_think_stepwise_about_what_might_have_gone_wrong.	correct	26	2	multiple_choice	Complete	2013-05-16
JHCP at Greenspring Station (10001799/JHCP at Greenspring Station)	JHCP | Blood Pressure Measurement Training - Part One	Question6_1	The_blood_pressure_cuff_should_be_centered_over_the_radial_artery.	Placing_the_blood_pressure_cuff_over_a_thin_shirt_sleeve_is_acceptable.	incorrect	54	1	multiple_choice	Complete	2013-05-13
EBMC Adult Medicine (10001805)	JHCP | Blood Pressure Measurement Training - Part One	Question11_1	Take_a_single_blood_pressure_reading_using_the_automated_Omron_device.	Take_a_single_blood_pressure_reading_using_the_automated_Omron_device.	correct	45	1	multiple_choice	Complete	2013-05-21
JHCP at Greenspring Station (10001799/JHCP at Greenspring Station)	JHCP | Blood Pressure Measurement Training - Part One	Question2_1	Recording_the_exact_blood_pressure_instead_of_rounding_to_the_nearest_10.	Recording_the_exact_blood_pressure_instead_of_rounding_to_the_nearest_10.	correct	54	1	multiple_choice	Complete	2013-05-13
JHCP at White Marsh (10001798)	JHCP | Blood Pressure Measurement Training - Part One	Question8_1	It_sets_the_maximum_pressure_that_the_Omron_device_will_inflate_to.	It_sets_the_maximum_pressure_that_the_Omron_device_will_inflate_to.	correct	29	1	multiple_choice	Complete	2013-05-10
JHCP at White Marsh (10001798)	JHCP | Blood Pressure Measurement Training - Part One	Question2_1	Recording_the_exact_blood_pressure_instead_of_rounding_to_the_nearest_10.	Recording_the_exact_blood_pressure_instead_of_rounding_to_the_nearest_10.	correct	16	1	multiple_choice	Complete	2013-05-22
JHCP at White Marsh (10001798)	JHCP | Blood Pressure Measurement Training - Part One	Question4_1	Taking_multiple_readings_increases_the_likelihood_that_the_measured_value_is_closest_to_the_true_value.	Taking_multiple_readings_increases_the_likelihood_that_the_measured_value_is_closest_to_the_true_value.	correct	41	1	multiple_choice	Complete	2013-06-04
JHCP at White Marsh (10001798)	JHCP | Blood Pressure Measurement Training - Part One	Question7_1	Give_a_falsely_high_blood_pressure_reading.	Give_a_falsely_high_blood_pressure_reading.	correct	49	1	multiple_choice	Complete	2013-05-07
JHCP at White Marsh (10001798)	JHCP | Blood Pressure Measurement Training - Part One	Question14_1	Support_the_patient's_arm_on_a_flat_surface_at_heart_level_during_the_measurement.	Support_the_patient's_arm_on_a_flat_surface_at_heart_level_during_the_measurement.	correct	8	1	multiple_choice	Complete	2013-05-07
JHCP at White Marsh (10001798)	JHCP | Blood Pressure Measurement Training - Part One	Question12_1	Waiting_time_until_the_start_of_the_first_measurement.	Waiting_time_until_the_start_of_the_first_measurement.	correct	92	1	multiple_choice	Complete	2013-06-04
EBMC Adult Medicine (10001805)	JHCP | Blood Pressure Measurement Training - Part One	Question11_1	Take_a_single_blood_pressure_reading_using_the_automated_Omron_device.	Take_a_single_blood_pressure_reading_using_the_automated_Omron_device.	correct	24	1	multiple_choice	Complete	2013-05-07
JHCP at Wyman Park Internal Medicine (10001815)	JHCP | Blood Pressure Measurement Training - Part One	Question3_1	Three	Three	correct	17	1	multiple_choice	Complete	2013-05-09
EBMC Adult Medicine (10001805)	JHCP | Blood Pressure Measurement Training - Part One	Question13_1	Try_taking_the_blood_pressure_again_using_the_other_arm.	Look_at_the_device_and_the_patient_and_think_stepwise_about_what_might_have_gone_wrong.	incorrect	34	1	multiple_choice	Complete	2013-05-20
JHCP at Greater Dundalk (10001809)	JHCP | Blood Pressure Measurement Training - Part One	Question16_1	Take_an_average_reading_using_the_automated_Omron_device.	Take_an_average_reading_using_the_automated_Omron_device.	correct	35	1	multiple_choice	Complete	2013-05-08
JHCP at Greenspring Station (10001799/JHCP at Greenspring Station)	JHCP | Blood Pressure Measurement Training - Part One	Question3_1	Three	Three	correct	26	2	multiple_choice	Complete	2013-05-16
JHCP at CANTON CROSSING (60000277)	JHCP | Blood Pressure Measurement Training - Part One	Question15_1	5_minutes.	5_minutes.	correct	36	1	multiple_choice	Complete	2013-06-27
JHCP at CANTON CROSSING (60000277)	JHCP | Blood Pressure Measurement Training - Part One	Question11_1	Take_an_average_of_at_least_two_blood_pressure_reading_using_the_automated_Omron_device.	Take_a_single_blood_pressure_reading_using_the_automated_Omron_device.	incorrect	310	2	multiple_choice	Complete	2013-06-12
JHCP at Greater Dundalk (10001809)	JHCP | Blood Pressure Measurement Training - Part One	Question4_1	Taking_multiple_readings_increases_the_likelihood_that_the_measured_value_is_closest_to_the_true_value.	Taking_multiple_readings_increases_the_likelihood_that_the_measured_value_is_closest_to_the_true_value.	correct	42	1	multiple_choice	Complete	2013-06-05
EBMC Adult Medicine (10001805)	JHCP | Blood Pressure Measurement Training - Part One	Question10_1	Wrap_the_cuff_around_the_patient's_forearm_to_measure_the_blood_pressure.	Obtain_a_manual_blood_pressure_using_the_thigh_cuff_instead_of_using_the_Omron_device.	incorrect	41	1	multiple_choice	Complete	2013-05-07
EBMC Adult Medicine (10001805)	JHCP | Blood Pressure Measurement Training - Part One	Question9_1	Blood_pressure_cuffs_should_be_inspected_regularly_for_leaks.	Blood_pressure_cuffs_should_be_inspected_regularly_for_leaks.	correct	47	1	multiple_choice	Complete	2013-05-08
JHCP at White Marsh (10001798)	JHCP | Blood Pressure Measurement Training - Part One	Question15_1	5_minutes.	5_minutes.	correct	33	1	multiple_choice	Complete	2013-06-04
EBMC Adult Medicine (10001805)	JHCP | Blood Pressure Measurement Training - Part One	Question4_1	Taking_multiple_readings_increases_the_likelihood_that_the_measured_value_is_closest_to_the_true_value.	Taking_multiple_readings_increases_the_likelihood_that_the_measured_value_is_closest_to_the_true_value.	correct	189	1	multiple_choice	Complete	2013-05-08
JHCP at Greater Dundalk (10001809)	JHCP | Blood Pressure Measurement Training - Part One	Question10_1	Obtain_a_manual_blood_pressure_using_the_thigh_cuff_instead_of_using_the_Omron_device.	Obtain_a_manual_blood_pressure_using_the_thigh_cuff_instead_of_using_the_Omron_device.	correct	29	1	multiple_choice	Complete	2013-05-16
EBMC Adult Medicine (10001805)	JHCP | Blood Pressure Measurement Training - Part One	Question7_1	Give_a_falsely_high_blood_pressure_reading.	Give_a_falsely_high_blood_pressure_reading.	correct	45	1	multiple_choice	Complete	2013-05-21
JHCP at Greater Dundalk (10001809)	JHCP | Blood Pressure Measurement Training - Part One	Question16_1	Take_an_average_reading_using_the_automated_Omron_device.	Take_an_average_reading_using_the_automated_Omron_device.	correct	64	1	multiple_choice	Complete	2013-06-05
JHCP at White Marsh (10001798)	JHCP | Blood Pressure Measurement Training - Part One	Question7_1	Give_a_falsely_high_blood_pressure_reading.	Give_a_falsely_high_blood_pressure_reading.	correct	16	1	multiple_choice	Complete	2013-05-22
JHCP at White Marsh (10001798)	JHCP | Blood Pressure Measurement Training - Part One	Question11_1	Take_a_single_blood_pressure_reading_using_the_automated_Omron_device.	Take_a_single_blood_pressure_reading_using_the_automated_Omron_device.	correct	41	1	multiple_choice	Complete	2013-05-17
JHCP at Greenspring Station (10001799/JHCP at Greenspring Station)	JHCP | Blood Pressure Measurement Training - Part One	Question8_1	It_sets_the_maximum_pressure_that_the_Omron_device_will_inflate_to.	It_sets_the_maximum_pressure_that_the_Omron_device_will_inflate_to.	correct	45	1	multiple_choice	Complete	2013-06-05
JHCP at Wyman Park Internal Medicine (10001815)	JHCP | Blood Pressure Measurement Training - Part One	Question13_1	Look_at_the_device_and_the_patient_and_think_stepwise_about_what_might_have_gone_wrong.	Look_at_the_device_and_the_patient_and_think_stepwise_about_what_might_have_gone_wrong.	correct	58	1	multiple_choice	Complete	2013-06-06
JHCP at Greater Dundalk (10001809)	JHCP | Blood Pressure Measurement Training - Part One	Question11_1	Take_a_single_blood_pressure_reading_using_the_automated_Omron_device.	Take_a_single_blood_pressure_reading_using_the_automated_Omron_device.	correct	35	1	multiple_choice	Complete	2013-05-08
JHCP at White Marsh (10001798)	JHCP | Blood Pressure Measurement Training - Part One	Question4_1	Taking_multiple_readings_increases_the_likelihood_that_the_measured_value_is_closest_to_the_true_value.	Taking_multiple_readings_increases_the_likelihood_that_the_measured_value_is_closest_to_the_true_value.	correct	8	1	multiple_choice	Complete	2013-05-07
EBMC Adult Medicine (10001805)	JHCP | Blood Pressure Measurement Training - Part One	Question15_1	3_minutes.	5_minutes.	incorrect	84	1	multiple_choice	Complete	2013-06-03
JHCP at CANTON CROSSING (60000277)	JHCP | Blood Pressure Measurement Training - Part One	Question2_1	Recording_the_exact_blood_pressure_instead_of_rounding_to_the_nearest_10.	Recording_the_exact_blood_pressure_instead_of_rounding_to_the_nearest_10.	correct	13	1	multiple_choice	Complete	2013-06-27
JHCP at White Marsh (10001798)	JHCP | Blood Pressure Measurement Training - Part One	Question8_1	It_sets_the_maximum_pressure_that_the_Omron_device_will_inflate_to.	It_sets_the_maximum_pressure_that_the_Omron_device_will_inflate_to.	correct	41	1	multiple_choice	Complete	2013-05-17
JHCP at White Marsh (10001798)	JHCP | Blood Pressure Measurement Training - Part One	Question7_1	Give_a_falsely_high_blood_pressure_reading.	Give_a_falsely_high_blood_pressure_reading.	correct	33	1	multiple_choice	Complete	2013-06-04
JHCP at Wyman Park Internal Medicine (10001815)	JHCP | Blood Pressure Measurement Training - Part One	Question9_1	Automated_blood_pressure_cuffs_should_be_cleaned_with_soap_and_water_after_each_use.	Blood_pressure_cuffs_should_be_inspected_regularly_for_leaks.	incorrect	18	1	multiple_choice	Complete	2013-05-09
JHCP at Greater Dundalk (10001809)	JHCP | Blood Pressure Measurement Training - Part One	Question10_1	Obtain_a_manual_blood_pressure_using_the_thigh_cuff_instead_of_using_the_Omron_device.	Obtain_a_manual_blood_pressure_using_the_thigh_cuff_instead_of_using_the_Omron_device.	correct	35	1	multiple_choice	Complete	2013-05-08
EBMC Adult Medicine (10001805)	JHCP | Blood Pressure Measurement Training - Part One	Question6_1	Placing_the_blood_pressure_cuff_over_a_thin_shirt_sleeve_is_acceptable.	Placing_the_blood_pressure_cuff_over_a_thin_shirt_sleeve_is_acceptable.	correct	34	1	multiple_choice	Complete	2013-05-20
JHCP at Greenspring Station (10001799/JHCP at Greenspring Station)	JHCP | Blood Pressure Measurement Training - Part One	Question2_1	Recording_the_exact_blood_pressure_instead_of_rounding_to_the_nearest_10.	Recording_the_exact_blood_pressure_instead_of_rounding_to_the_nearest_10.	correct	64	1	multiple_choice	Complete	2013-05-10
JHCP at Greenspring Station (10001799/JHCP at Greenspring Station)	JHCP | Blood Pressure Measurement Training - Part One	Question13_1	Try_taking_the_blood_pressure_again_using_the_other_arm.	Look_at_the_device_and_the_patient_and_think_stepwise_about_what_might_have_gone_wrong.	incorrect	64	1	multiple_choice	Complete	2013-05-10
JHCP at CANTON CROSSING (60000277)	JHCP | Blood Pressure Measurement Training - Part One	Question15_1	5_minutes.	5_minutes.	correct	37	1	multiple_choice	Complete	2013-05-21
EBMC Adult Medicine (10001805)	JHCP | Blood Pressure Measurement Training - Part One	Question2_1	Recording_the_exact_blood_pressure_instead_of_rounding_to_the_nearest_10.	Recording_the_exact_blood_pressure_instead_of_rounding_to_the_nearest_10.	correct	45	1	multiple_choice	Complete	2013-05-21
JHCP at CANTON CROSSING (60000277)	JHCP | Blood Pressure Measurement Training - Part One	Question13_1	Look_at_the_device_and_the_patient_and_think_stepwise_about_what_might_have_gone_wrong.	Look_at_the_device_and_the_patient_and_think_stepwise_about_what_might_have_gone_wrong.	correct	13	1	multiple_choice	Complete	2013-06-27
JHCP at CANTON CROSSING (60000277)	JHCP | Blood Pressure Measurement Training - Part One	Question4_1	Taking_multiple_readings_increases_the_likelihood_that_the_measured_value_is_closest_to_the_true_value.	Taking_multiple_readings_increases_the_likelihood_that_the_measured_value_is_closest_to_the_true_value.	correct	37	1	multiple_choice	Complete	2013-05-21
JHCP at White Marsh (10001798)	JHCP | Blood Pressure Measurement Training - Part One	Question3_1	Three	Three	correct	24	1	multiple_choice	Complete	2013-05-06
EBMC Adult Medicine (10001805)	JHCP | Blood Pressure Measurement Training - Part One	Question8_1	It_sets_the_maximum_pressure_that_the_Omron_device_will_inflate_to.	It_sets_the_maximum_pressure_that_the_Omron_device_will_inflate_to.	correct	64	1	multiple_choice	Complete	2013-05-10
JHCP at White Marsh (10001798)	JHCP | Blood Pressure Measurement Training - Part One	Question2_1	Recording_the_exact_blood_pressure_instead_of_rounding_to_the_nearest_10.	Recording_the_exact_blood_pressure_instead_of_rounding_to_the_nearest_10.	correct	52	1	multiple_choice	Complete	2013-05-17
JHCP at White Marsh (10001798)	JHCP | Blood Pressure Measurement Training - Part One	Question9_1	Blood_pressure_cuffs_should_be_inspected_regularly_for_leaks.	Blood_pressure_cuffs_should_be_inspected_regularly_for_leaks.	correct	41	1	multiple_choice	Complete	2013-05-17
EBMC Adult Medicine (10001805)	JHCP | Blood Pressure Measurement Training - Part One	Question13_1	Try_taking_the_blood_pressure_again_using_the_other_arm.	Look_at_the_device_and_the_patient_and_think_stepwise_about_what_might_have_gone_wrong.	incorrect	47	1	multiple_choice	Complete	2013-05-08
EBMC Adult Medicine (10001805)	JHCP | Blood Pressure Measurement Training - Part One	Question9_1	Blood_pressure_cuffs_should_be_inspected_regularly_for_leaks.	Blood_pressure_cuffs_should_be_inspected_regularly_for_leaks.	correct	15	1	multiple_choice	Complete	2013-05-07
EBMC Adult Medicine (10001805)	JHCP | Blood Pressure Measurement Training - Part One	Question12_1	Waiting_time_until_the_start_of_the_first_measurement.	Waiting_time_until_the_start_of_the_first_measurement.	correct	41	1	multiple_choice	Complete	2013-05-07
JHCP at Wyman Park Podiatry (10003422)	JHCP | Blood Pressure Measurement Training - Part One	Question15_1	5_minutes.	5_minutes.	correct	14	1	multiple_choice	Complete	2013-05-13
JHCP at White Marsh (10001798)	JHCP | Blood Pressure Measurement Training - Part One	Question7_1	Give_a_falsely_low_blood_pressure_reading.	Give_a_falsely_high_blood_pressure_reading.	incorrect	49	2	multiple_choice	Complete	2013-05-13
JHCP at CANTON CROSSING (60000277)	JHCP | Blood Pressure Measurement Training - Part One	Question12_1	Waiting_time_until_the_start_of_the_first_measurement.	Waiting_time_until_the_start_of_the_first_measurement.	correct	37	1	multiple_choice	Complete	2013-05-21
JHCP at White Marsh (10001798)	JHCP | Blood Pressure Measurement Training - Part One	Question10_1	Wrap_the_cuff_around_the_patient's_forearm_to_measure_the_blood_pressure.	Obtain_a_manual_blood_pressure_using_the_thigh_cuff_instead_of_using_the_Omron_device.	incorrect	8	1	multiple_choice	Complete	2013-05-07
EBMC Adult Medicine (10001805)	JHCP | Blood Pressure Measurement Training - Part One	Question3_1	Three	Three	correct	43	1	multiple_choice	Complete	2013-05-07
EBMC Adult Medicine (10001805)	JHCP | Blood Pressure Measurement Training - Part One	Question7_1	Have_no_impact_on_blood_pressure_reading.	Give_a_falsely_high_blood_pressure_reading.	incorrect	64	1	multiple_choice	Complete	2013-05-10
JHCP at White Marsh (10001798)	JHCP | Blood Pressure Measurement Training - Part One	Question4_1	Taking_multiple_readings_increases_the_likelihood_that_the_measured_value_is_closest_to_the_true_value.	Taking_multiple_readings_increases_the_likelihood_that_the_measured_value_is_closest_to_the_true_value.	correct	92	1	multiple_choice	Complete	2013-06-04
JHCP at White Marsh (10001798)	JHCP | Blood Pressure Measurement Training - Part One	Question7_1	Give_a_falsely_high_blood_pressure_reading.	Give_a_falsely_high_blood_pressure_reading.	correct	92	1	multiple_choice	Complete	2013-06-04
JHCP at Greater Dundalk (10001809)	JHCP | Blood Pressure Measurement Training - Part One	Question6_1	The_blood_pressure_cuff_should_be_centered_over_the_radial_artery.	Placing_the_blood_pressure_cuff_over_a_thin_shirt_sleeve_is_acceptable.	incorrect	29	1	multiple_choice	Complete	2013-05-16
JHCP at Greenspring Station (10001799/JHCP at Greenspring Station)	JHCP | Blood Pressure Measurement Training - Part One	Question2_1	Recording_the_exact_blood_pressure_instead_of_rounding_to_the_nearest_10.	Recording_the_exact_blood_pressure_instead_of_rounding_to_the_nearest_10.	correct	26	2	multiple_choice	Complete	2013-05-16
JHCP at Greenspring Station (10001799/JHCP at Greenspring Station)	JHCP | Blood Pressure Measurement Training - Part One	Question9_1	Blood_pressure_cuffs_should_be_inspected_regularly_for_leaks.	Blood_pressure_cuffs_should_be_inspected_regularly_for_leaks.	correct	9	1	multiple_choice	Complete	2013-05-13
JHCP at Greenspring Station (10001799/JHCP at Greenspring Station)	JHCP | Blood Pressure Measurement Training - Part One	Question14_1	Support_the_patient's_arm_on_a_flat_surface_at_heart_level_during_the_measurement.	Support_the_patient's_arm_on_a_flat_surface_at_heart_level_during_the_measurement.	correct	54	1	multiple_choice	Complete	2013-05-13
JHCP at CANTON CROSSING (60000277)	JHCP | Blood Pressure Measurement Training - Part One	Question12_1	Waiting_time_until_the_start_of_the_first_measurement.	Waiting_time_until_the_start_of_the_first_measurement.	correct	81	1	multiple_choice	Complete	2013-06-12
JHCP at Wyman Park Internal Medicine (10001815)	JHCP | Blood Pressure Measurement Training - Part One	Question13_1	Try_taking_the_blood_pressure_again_using_the_other_arm.	Look_at_the_device_and_the_patient_and_think_stepwise_about_what_might_have_gone_wrong.	incorrect	18	1	multiple_choice	Complete	2013-05-09
JHCP at White Marsh (10001798)	JHCP | Blood Pressure Measurement Training - Part One	Question14_1	Support_the_patient's_arm_on_a_flat_surface_at_heart_level_during_the_measurement.	Support_the_patient's_arm_on_a_flat_surface_at_heart_level_during_the_measurement.	correct	33	1	multiple_choice	Complete	2013-06-04
JHCP at White Marsh (10001798)	JHCP | Blood Pressure Measurement Training - Part One	Question15_1	10_minutes.	5_minutes.	incorrect	49	2	multiple_choice	Complete	2013-05-13
JHCP at White Marsh (10001798)	JHCP | Blood Pressure Measurement Training - Part One	Question11_1	Take_a_single_blood_pressure_reading_using_the_automated_Omron_device.	Take_a_single_blood_pressure_reading_using_the_automated_Omron_device.	correct	37	1	multiple_choice	Complete	2013-05-08
JHCP at Greater Dundalk (10001809)	JHCP | Blood Pressure Measurement Training - Part One	Question13_1	Look_at_the_device_and_the_patient_and_think_stepwise_about_what_might_have_gone_wrong.	Look_at_the_device_and_the_patient_and_think_stepwise_about_what_might_have_gone_wrong.	correct	35	1	multiple_choice	Complete	2013-05-08
JHCP at White Marsh (10001798)	JHCP | Blood Pressure Measurement Training - Part One	Question3_1	Three	Three	correct	29	1	multiple_choice	Complete	2013-05-06
JHCP at White Marsh (10001798)	JHCP | Blood Pressure Measurement Training - Part One	Question11_1	Take_a_single_blood_pressure_reading_using_the_automated_Omron_device.	Take_a_single_blood_pressure_reading_using_the_automated_Omron_device.	correct	16	1	multiple_choice	Complete	2013-05-22
EBMC Adult Medicine (10001805)	JHCP | Blood Pressure Measurement Training - Part One	Question14_1	Support_the_patient's_arm_on_a_flat_surface_at_heart_level_during_the_measurement.	Support_the_patient's_arm_on_a_flat_surface_at_heart_level_during_the_measurement.	correct	64	1	multiple_choice	Complete	2013-05-10
EBMC Adult Medicine (10001805)	JHCP | Blood Pressure Measurement Training - Part One	Question8_1	It_sets_the_length_of_the_resting_period_before_the_Omron_device_begins_measuring_the_patient's_blood_pressure.	It_sets_the_maximum_pressure_that_the_Omron_device_will_inflate_to.	incorrect	39	1	multiple_choice	Complete	2013-05-28
EBMC Adult Medicine (10001805)	JHCP | Blood Pressure Measurement Training - Part One	Question14_1	Support_the_patient's_arm_on_a_flat_surface_at_heart_level_during_the_measurement.	Support_the_patient's_arm_on_a_flat_surface_at_heart_level_during_the_measurement.	correct	41	1	multiple_choice	Complete	2013-05-07
JHCP at CANTON CROSSING (60000277)	JHCP | Blood Pressure Measurement Training - Part One	Question2_1	Recording_the_exact_blood_pressure_instead_of_rounding_to_the_nearest_10.	Recording_the_exact_blood_pressure_instead_of_rounding_to_the_nearest_10.	correct	81	1	multiple_choice	Complete	2013-06-12
JHCP at Wyman Park Internal Medicine (10001815)	JHCP | Blood Pressure Measurement Training - Part One	Question10_1	Wrap_the_cuff_around_the_patient's_forearm_to_measure_the_blood_pressure.	Obtain_a_manual_blood_pressure_using_the_thigh_cuff_instead_of_using_the_Omron_device.	incorrect	31	1	multiple_choice	Complete	2013-05-08
JHCP BALT&NORTH REG (60002230)	JHCP | Blood Pressure Measurement Training - Part One	Question3_1	Three	Three	correct	41	1	multiple_choice	Complete	2013-05-24
JHCP at Greater Dundalk (10001809)	JHCP | Blood Pressure Measurement Training - Part One	Question7_1	Give_a_falsely_high_blood_pressure_reading.	Give_a_falsely_high_blood_pressure_reading.	correct	42	1	multiple_choice	Complete	2013-06-05
JHCP at White Marsh (10001798)	JHCP | Blood Pressure Measurement Training - Part One	Question3_1	Three	Three	correct	41	1	multiple_choice	Complete	2013-05-17
JHCP at White Marsh (10001798)	JHCP | Blood Pressure Measurement Training - Part One	Question8_1	It_sets_the_maximum_pressure_that_the_Omron_device_will_inflate_to.	It_sets_the_maximum_pressure_that_the_Omron_device_will_inflate_to.	correct	57	1	multiple_choice	Complete	2013-05-08
JHCP at White Marsh (10001798)	JHCP | Blood Pressure Measurement Training - Part One	Question13_1	Try_taking_the_blood_pressure_again_using_the_other_arm.	Look_at_the_device_and_the_patient_and_think_stepwise_about_what_might_have_gone_wrong.	incorrect	41	1	multiple_choice	Complete	2013-05-17
JHCP at White Marsh (10001798)	JHCP | Blood Pressure Measurement Training - Part One	Question4_1	Taking_multiple_readings_ensures_that_subsequent_readings_are_higher_than_the_first_reading__which_is_usually_low.	Taking_multiple_readings_increases_the_likelihood_that_the_measured_value_is_closest_to_the_true_value.	incorrect	41	1	multiple_choice	Complete	2013-05-17
JHCP at Greater Dundalk (10001809)	JHCP | Blood Pressure Measurement Training - Part One	Question10_1	Obtain_a_manual_blood_pressure_using_the_thigh_cuff_instead_of_using_the_Omron_device.	Obtain_a_manual_blood_pressure_using_the_thigh_cuff_instead_of_using_the_Omron_device.	correct	42	1	multiple_choice	Complete	2013-06-05
JHCP at White Marsh (10001798)	JHCP | Blood Pressure Measurement Training - Part One	Question2_1	Recording_the_exact_blood_pressure_instead_of_rounding_to_the_nearest_10.	Recording_the_exact_blood_pressure_instead_of_rounding_to_the_nearest_10.	correct	33	1	multiple_choice	Complete	2013-06-04
EBMC Adult Medicine (10001805)	JHCP | Blood Pressure Measurement Training - Part One	Question14_1	Support_the_patient's_arm_on_a_flat_surface_at_heart_level_during_the_measurement.	Support_the_patient's_arm_on_a_flat_surface_at_heart_level_during_the_measurement.	correct	54	1	multiple_choice	Complete	2013-05-07
JHCP at White Marsh (10001798)	JHCP | Blood Pressure Measurement Training - Part One	Question2_1	Recording_the_exact_blood_pressure_instead_of_rounding_to_the_nearest_10.	Recording_the_exact_blood_pressure_instead_of_rounding_to_the_nearest_10.	correct	57	1	multiple_choice	Complete	2013-05-08
JHCP at CANTON CROSSING (60000277)	JHCP | Blood Pressure Measurement Training - Part One	Question13_1	Call_the_manufacturer_of_the_device.	Look_at_the_device_and_the_patient_and_think_stepwise_about_what_might_have_gone_wrong.	incorrect	46	1	multiple_choice	Complete	2013-06-27
EBMC Adult Medicine (10001805)	JHCP | Blood Pressure Measurement Training - Part One	Question13_1	Try_taking_the_blood_pressure_again_using_the_other_arm.	Look_at_the_device_and_the_patient_and_think_stepwise_about_what_might_have_gone_wrong.	incorrect	43	1	multiple_choice	Complete	2013-05-07
EBMC Adult Medicine (10001805)	JHCP | Blood Pressure Measurement Training - Part One	Question16_1	Take_an_average_reading_using_the_automated_Omron_device.	Take_an_average_reading_using_the_automated_Omron_device.	correct	54	1	multiple_choice	Complete	2013-05-07
JHCP at Wyman Park Podiatry (10003422)	JHCP | Blood Pressure Measurement Training - Part One	Question12_1	Waiting_time_until_the_start_of_the_first_measurement.	Waiting_time_until_the_start_of_the_first_measurement.	correct	14	1	multiple_choice	Complete	2013-05-13
JHCP at White Marsh (10001798)	JHCP | Blood Pressure Measurement Training - Part One	Question12_1	Waiting_time_until_the_start_of_the_first_measurement.	Waiting_time_until_the_start_of_the_first_measurement.	correct	52	1	multiple_choice	Complete	2013-05-17
JHCP at CANTON CROSSING (60000277)	JHCP | Blood Pressure Measurement Training - Part One	Question6_1	Placing_the_blood_pressure_cuff_over_a_thin_shirt_sleeve_is_acceptable.	Placing_the_blood_pressure_cuff_over_a_thin_shirt_sleeve_is_acceptable.	correct	81	1	multiple_choice	Complete	2013-06-12
JHCP at White Marsh (10001798)	JHCP | Blood Pressure Measurement Training - Part One	Question10_1	Wrap_the_cuff_around_the_patient's_forearm_to_measure_the_blood_pressure.	Obtain_a_manual_blood_pressure_using_the_thigh_cuff_instead_of_using_the_Omron_device.	incorrect	16	1	multiple_choice	Complete	2013-05-22
JHCP at White Marsh (10001798)	JHCP | Blood Pressure Measurement Training - Part One	Question14_1	Support_the_patient's_arm_on_a_flat_surface_at_heart_level_during_the_measurement.	Support_the_patient's_arm_on_a_flat_surface_at_heart_level_during_the_measurement.	correct	51	2	multiple_choice	Complete	2013-05-06
JHCP BALT&NORTH REG (60002230)	JHCP | Blood Pressure Measurement Training - Part One	Question9_1	Blood_pressure_cuffs_should_be_inspected_regularly_for_leaks.	Blood_pressure_cuffs_should_be_inspected_regularly_for_leaks.	correct	41	1	multiple_choice	Complete	2013-05-24
JHCP at CANTON CROSSING (60000277)	JHCP | Blood Pressure Measurement Training - Part One	Question8_1	It_sets_the_maximum_pressure_that_the_Omron_device_will_inflate_to.	It_sets_the_maximum_pressure_that_the_Omron_device_will_inflate_to.	correct	23	1	multiple_choice	Complete	2013-06-11
EBMC Adult Medicine (10001805)	JHCP | Blood Pressure Measurement Training - Part One	Question3_1	Three	Three	correct	39	1	multiple_choice	Complete	2013-05-28
EBMC Adult Medicine (10001805)	JHCP | Blood Pressure Measurement Training - Part One	Question16_1	Take_an_average_reading_using_the_automated_Omron_device.	Take_an_average_reading_using_the_automated_Omron_device.	correct	45	1	multiple_choice	Complete	2013-05-21
EBMC Adult Medicine (10001805)	JHCP | Blood Pressure Measurement Training - Part One	Question4_1	Taking_multiple_readings_increases_the_likelihood_that_the_measured_value_is_closest_to_the_true_value.	Taking_multiple_readings_increases_the_likelihood_that_the_measured_value_is_closest_to_the_true_value.	correct	24	1	multiple_choice	Complete	2013-05-07
JHCP at White Marsh (10001798)	JHCP | Blood Pressure Measurement Training - Part One	Question14_1	Support_the_patient's_arm_on_a_flat_surface_at_heart_level_during_the_measurement.	Support_the_patient's_arm_on_a_flat_surface_at_heart_level_during_the_measurement.	correct	49	2	multiple_choice	Complete	2013-05-13
EBMC Adult Medicine (10001805)	JHCP | Blood Pressure Measurement Training - Part One	Question4_1	Taking_multiple_readings_increases_the_likelihood_that_the_measured_value_is_closest_to_the_true_value.	Taking_multiple_readings_increases_the_likelihood_that_the_measured_value_is_closest_to_the_true_value.	correct	44	1	multiple_choice	Complete	2013-05-09
JHCP at CANTON CROSSING (60000277)	JHCP | Blood Pressure Measurement Training - Part One	Question13_1	Try_taking_the_blood_pressure_again_using_the_other_arm.	Look_at_the_device_and_the_patient_and_think_stepwise_about_what_might_have_gone_wrong.	incorrect	36	1	multiple_choice	Complete	2013-06-27
EBMC Adult Medicine (10001805)	JHCP | Blood Pressure Measurement Training - Part One	Question14_1	Have_the_patient_hold_his_her_arm_above_heart_level.	Support_the_patient's_arm_on_a_flat_surface_at_heart_level_during_the_measurement.	incorrect	43	1	multiple_choice	Complete	2013-05-07
JHCP at Wyman Park Internal Medicine (10001815)	JHCP | Blood Pressure Measurement Training - Part One	Question7_1	Give_a_falsely_high_blood_pressure_reading.	Give_a_falsely_high_blood_pressure_reading.	correct	28	1	multiple_choice	Complete	2013-05-08
EBMC Adult Medicine (10001805)	JHCP | Blood Pressure Measurement Training - Part One	Question12_1	Waiting_time_until_the_start_of_the_first_measurement.	Waiting_time_until_the_start_of_the_first_measurement.	correct	33	1	multiple_choice	Complete	2013-05-21
EBMC Adult Medicine (10001805)	JHCP | Blood Pressure Measurement Training - Part One	Question7_1	Give_a_falsely_low_blood_pressure_reading.	Give_a_falsely_high_blood_pressure_reading.	incorrect	84	1	multiple_choice	Complete	2013-06-03
EBMC Adult Medicine (10001805)	JHCP | Blood Pressure Measurement Training - Part One	Question11_1	Take_a_single_blood_pressure_reading_using_the_automated_Omron_device.	Take_a_single_blood_pressure_reading_using_the_automated_Omron_device.	correct	33	1	multiple_choice	Complete	2013-05-21
JHCP at Wyman Park Podiatry (10003422)	JHCP | Blood Pressure Measurement Training - Part One	Question10_1	Obtain_a_manual_blood_pressure_using_the_thigh_cuff_instead_of_using_the_Omron_device.	Obtain_a_manual_blood_pressure_using_the_thigh_cuff_instead_of_using_the_Omron_device.	correct	14	1	multiple_choice	Complete	2013-05-13
EBMC Adult Medicine (10001805)	JHCP | Blood Pressure Measurement Training - Part One	Question8_1	It_sets_the_maximum_pressure_that_the_Omron_device_will_inflate_to.	It_sets_the_maximum_pressure_that_the_Omron_device_will_inflate_to.	correct	15	1	multiple_choice	Complete	2013-05-07
EBMC Adult Medicine (10001805)	JHCP | Blood Pressure Measurement Training - Part One	Question12_1	Waiting_time_until_the_start_of_the_first_measurement.	Waiting_time_until_the_start_of_the_first_measurement.	correct	45	1	multiple_choice	Complete	2013-05-21
JHCP at Greater Dundalk (10001809)	JHCP | Blood Pressure Measurement Training - Part One	Question11_1	Take_a_single_blood_pressure_reading_using_the_automated_Omron_device.	Take_a_single_blood_pressure_reading_using_the_automated_Omron_device.	correct	64	1	multiple_choice	Complete	2013-06-05
JHCP at CANTON CROSSING (60000277)	JHCP | Blood Pressure Measurement Training - Part One	Question11_1	Take_a_single_blood_pressure_reading_using_the_automated_Omron_device.	Take_a_single_blood_pressure_reading_using_the_automated_Omron_device.	correct	46	1	multiple_choice	Complete	2013-06-27
JHCP at White Marsh (10001798)	JHCP | Blood Pressure Measurement Training - Part One	Question11_1	Take_a_single_blood_pressure_reading_using_the_automated_Omron_device.	Take_a_single_blood_pressure_reading_using_the_automated_Omron_device.	correct	57	1	multiple_choice	Complete	2013-05-08
JHCP at Wyman Park Internal Medicine (10001815)	JHCP | Blood Pressure Measurement Training - Part One	Question16_1	Take_an_average_reading_using_the_automated_Omron_device.	Take_an_average_reading_using_the_automated_Omron_device.	correct	58	1	multiple_choice	Complete	2013-06-06
JHCP at CANTON CROSSING (60000277)	JHCP | Blood Pressure Measurement Training - Part One	Question10_1	Obtain_a_manual_blood_pressure_using_the_thigh_cuff_instead_of_using_the_Omron_device.	Obtain_a_manual_blood_pressure_using_the_thigh_cuff_instead_of_using_the_Omron_device.	correct	109	1	multiple_choice	Complete	2013-05-07
JHCP at CANTON CROSSING (60000277)	JHCP | Blood Pressure Measurement Training - Part One	Question8_1	It_sets_the_maximum_pressure_that_the_Omron_device_will_inflate_to.	It_sets_the_maximum_pressure_that_the_Omron_device_will_inflate_to.	correct	81	1	multiple_choice	Complete	2013-06-12
EBMC Adult Medicine (10001805)	JHCP | Blood Pressure Measurement Training - Part One	Question9_1	Blood_pressure_cuffs_should_be_inspected_regularly_for_leaks.	Blood_pressure_cuffs_should_be_inspected_regularly_for_leaks.	correct	189	1	multiple_choice	Complete	2013-05-08
EBMC Adult Medicine (10001805)	JHCP | Blood Pressure Measurement Training - Part One	Question15_1	3_minutes.	5_minutes.	incorrect	44	1	multiple_choice	Complete	2013-05-09
JHCP at White Marsh (10001798)	JHCP | Blood Pressure Measurement Training - Part One	Question2_1	Recording_the_exact_blood_pressure_instead_of_rounding_to_the_nearest_10.	Recording_the_exact_blood_pressure_instead_of_rounding_to_the_nearest_10.	correct	30	1	multiple_choice	Complete	2013-05-14
JHCP at White Marsh (10001798)	JHCP | Blood Pressure Measurement Training - Part One	Question9_1	Automated_blood_pressure_devices_should_be_calibrated_daily.	Blood_pressure_cuffs_should_be_inspected_regularly_for_leaks.	incorrect	41	1	multiple_choice	Complete	2013-06-04
JHCP at White Marsh (10001798)	JHCP | Blood Pressure Measurement Training - Part One	Question9_1	Blood_pressure_cuffs_should_be_inspected_regularly_for_leaks.	Blood_pressure_cuffs_should_be_inspected_regularly_for_leaks.	correct	51	2	multiple_choice	Complete	2013-05-06
JHCP at White Marsh (10001798)	JHCP | Blood Pressure Measurement Training - Part One	Question9_1	Blood_pressure_cuffs_should_be_inspected_regularly_for_leaks.	Blood_pressure_cuffs_should_be_inspected_regularly_for_leaks.	correct	92	1	multiple_choice	Complete	2013-06-04
JHCP at CANTON CROSSING (60000277)	JHCP | Blood Pressure Measurement Training - Part One	Question11_1	Take_a_single_blood_pressure_reading_using_the_automated_Omron_device.	Take_a_single_blood_pressure_reading_using_the_automated_Omron_device.	correct	23	1	multiple_choice	Complete	2013-06-11
JHCP at Greater Dundalk (10001809)	JHCP | Blood Pressure Measurement Training - Part One	Question9_1	Blood_pressure_cuffs_should_be_inspected_regularly_for_leaks.	Blood_pressure_cuffs_should_be_inspected_regularly_for_leaks.	correct	42	1	multiple_choice	Complete	2013-06-05
JHCP at CANTON CROSSING (60000277)	JHCP | Blood Pressure Measurement Training - Part One	Question11_1	Take_a_single_blood_pressure_reading_using_the_automated_Omron_device.	Take_a_single_blood_pressure_reading_using_the_automated_Omron_device.	correct	36	1	multiple_choice	Complete	2013-06-27
JHCP at White Marsh (10001798)	JHCP | Blood Pressure Measurement Training - Part One	Question15_1	5_minutes.	5_minutes.	correct	8	1	multiple_choice	Complete	2013-05-07
JHCP at CANTON CROSSING (60000277)	JHCP | Blood Pressure Measurement Training - Part One	Question9_1	Automated_blood_pressure_devices_should_be_calibrated_daily.	Blood_pressure_cuffs_should_be_inspected_regularly_for_leaks.	incorrect	109	1	multiple_choice	Complete	2013-05-07
JHCP at Wyman Park Podiatry (10003422)	JHCP | Blood Pressure Measurement Training - Part One	Question16_1	Take_an_average_reading_using_the_automated_Omron_device.	Take_an_average_reading_using_the_automated_Omron_device.	correct	14	1	multiple_choice	Complete	2013-05-13
JHCP at CANTON CROSSING (60000277)	JHCP | Blood Pressure Measurement Training - Part One	Question3_1	Three	Three	correct	109	1	multiple_choice	Complete	2013-05-07
EBMC Adult Medicine (10001805)	JHCP | Blood Pressure Measurement Training - Part One	Question2_1	Asking_patients_to_let_their_arm_rest_quietly_in_their_lap.	Recording_the_exact_blood_pressure_instead_of_rounding_to_the_nearest_10.	incorrect	64	1	multiple_choice	Complete	2013-05-10
EBMC Adult Medicine (10001805)	JHCP | Blood Pressure Measurement Training - Part One	Question14_1	Have_the_patient_hold_his_her_arm_below_heart_level.	Support_the_patient's_arm_on_a_flat_surface_at_heart_level_during_the_measurement.	incorrect	84	1	multiple_choice	Complete	2013-06-03
EBMC Adult Medicine (10001805)	JHCP | Blood Pressure Measurement Training - Part One	Question8_1	It_sets_the_maximum_pressure_that_the_Omron_device_will_inflate_to.	It_sets_the_maximum_pressure_that_the_Omron_device_will_inflate_to.	correct	24	1	multiple_choice	Complete	2013-05-07
JHCP at CANTON CROSSING (60000277)	JHCP | Blood Pressure Measurement Training - Part One	Question7_1	Give_a_falsely_high_blood_pressure_reading.	Give_a_falsely_high_blood_pressure_reading.	correct	23	1	multiple_choice	Complete	2013-06-11
JHCP at White Marsh (10001798)	JHCP | Blood Pressure Measurement Training - Part One	Question14_1	Support_the_patient's_arm_on_a_flat_surface_at_heart_level_during_the_measurement.	Support_the_patient's_arm_on_a_flat_surface_at_heart_level_during_the_measurement.	correct	16	1	multiple_choice	Complete	2013-05-22
JHCP at Greater Dundalk (10001809)	JHCP | Blood Pressure Measurement Training - Part One	Question12_1	Waiting_time_until_the_start_of_the_first_measurement.	Waiting_time_until_the_start_of_the_first_measurement.	correct	42	1	multiple_choice	Complete	2013-06-05
JHCP at Wyman Park Internal Medicine (10001815)	JHCP | Blood Pressure Measurement Training - Part One	Question8_1	It_sets_the_maximum_pressure_that_the_Omron_device_will_inflate_to.	It_sets_the_maximum_pressure_that_the_Omron_device_will_inflate_to.	correct	28	1	multiple_choice	Complete	2013-05-08
EBMC Adult Medicine (10001805)	JHCP | Blood Pressure Measurement Training - Part One	Question7_1	Give_a_falsely_high_blood_pressure_reading.	Give_a_falsely_high_blood_pressure_reading.	correct	54	1	multiple_choice	Complete	2013-05-07
JHCP at White Marsh (10001798)	JHCP | Blood Pressure Measurement Training - Part One	Question6_1	Placing_the_blood_pressure_cuff_over_a_thin_shirt_sleeve_is_acceptable.	Placing_the_blood_pressure_cuff_over_a_thin_shirt_sleeve_is_acceptable.	correct	37	1	multiple_choice	Complete	2013-05-08
JHCP at White Marsh (10001798)	JHCP | Blood Pressure Measurement Training - Part One	Question11_1	Take_a_single_blood_pressure_reading_using_the_automated_Omron_device.	Take_a_single_blood_pressure_reading_using_the_automated_Omron_device.	correct	92	1	multiple_choice	Complete	2013-06-04
JHCP at White Marsh (10001798)	JHCP | Blood Pressure Measurement Training - Part One	Question3_1	Three	Three	correct	41	1	multiple_choice	Complete	2013-06-04
JHCP at Wyman Park Podiatry (10003422)	JHCP | Blood Pressure Measurement Training - Part One	Question13_1	Look_at_the_device_and_the_patient_and_think_stepwise_about_what_might_have_gone_wrong.	Look_at_the_device_and_the_patient_and_think_stepwise_about_what_might_have_gone_wrong.	correct	14	1	multiple_choice	Complete	2013-05-13
JHCP at Greenspring Station (10001799/JHCP at Greenspring Station)	JHCP | Blood Pressure Measurement Training - Part One	Question12_1	Waiting_time_until_the_start_of_the_first_measurement.	Waiting_time_until_the_start_of_the_first_measurement.	correct	64	1	multiple_choice	Complete	2013-05-10
JHCP at Greenspring Station (10001799/JHCP at Greenspring Station)	JHCP | Blood Pressure Measurement Training - Part One	Question15_1	3_minutes.	5_minutes.	incorrect	45	1	multiple_choice	Complete	2013-06-05
EBMC Adult Medicine (10001805)	JHCP | Blood Pressure Measurement Training - Part One	Question9_1	Blood_pressure_cuffs_should_be_inspected_regularly_for_leaks.	Blood_pressure_cuffs_should_be_inspected_regularly_for_leaks.	correct	64	1	multiple_choice	Complete	2013-05-10
JHCP at White Marsh (10001798)	JHCP | Blood Pressure Measurement Training - Part One	Question15_1	5_minutes.	5_minutes.	correct	35	1	multiple_choice	Complete	2013-05-08
JHCP at White Marsh (10001798)	JHCP | Blood Pressure Measurement Training - Part One	Question15_1	3_minutes.	5_minutes.	incorrect	24	1	multiple_choice	Complete	2013-05-06
JHCP at White Marsh (10001798)	JHCP | Blood Pressure Measurement Training - Part One	Question15_1	5_minutes.	5_minutes.	correct	41	1	multiple_choice	Complete	2013-05-17
JHCP at White Marsh (10001798)	JHCP | Blood Pressure Measurement Training - Part One	Question13_1	Try_taking_the_blood_pressure_again_using_the_other_arm.	Look_at_the_device_and_the_patient_and_think_stepwise_about_what_might_have_gone_wrong.	incorrect	38	1	multiple_choice	Complete	2013-06-04
JHCP at White Marsh (10001798)	JHCP | Blood Pressure Measurement Training - Part One	Question10_1	Obtain_a_manual_blood_pressure_using_the_thigh_cuff_instead_of_using_the_Omron_device.	Obtain_a_manual_blood_pressure_using_the_thigh_cuff_instead_of_using_the_Omron_device.	correct	37	1	multiple_choice	Complete	2013-05-08
JHCP at White Marsh (10001798)	JHCP | Blood Pressure Measurement Training - Part One	Question13_1	Look_at_the_device_and_the_patient_and_think_stepwise_about_what_might_have_gone_wrong.	Look_at_the_device_and_the_patient_and_think_stepwise_about_what_might_have_gone_wrong.	correct	52	1	multiple_choice	Complete	2013-05-17
JHCP at White Marsh (10001798)	JHCP | Blood Pressure Measurement Training - Part One	Question8_1	It_sets_the_length_of_time_between_consecutive_blood_pressure_readings.	It_sets_the_maximum_pressure_that_the_Omron_device_will_inflate_to.	incorrect	29	1	multiple_choice	Complete	2013-05-06
JHCP at Greenspring Station (10001799/JHCP at Greenspring Station)	JHCP | Blood Pressure Measurement Training - Part One	Question9_1	Blood_pressure_cuffs_should_be_inspected_regularly_for_leaks.	Blood_pressure_cuffs_should_be_inspected_regularly_for_leaks.	correct	26	2	multiple_choice	Complete	2013-05-16
JHCP at Greenspring Station (10001799/JHCP at Greenspring Station)	JHCP | Blood Pressure Measurement Training - Part One	Question11_1	Take_a_single_blood_pressure_reading_using_the_automated_Omron_device.	Take_a_single_blood_pressure_reading_using_the_automated_Omron_device.	correct	9	1	multiple_choice	Complete	2013-05-13
EBMC Adult Medicine (10001805)	JHCP | Blood Pressure Measurement Training - Part One	Question14_1	Support_the_patient's_arm_on_a_flat_surface_at_heart_level_during_the_measurement.	Support_the_patient's_arm_on_a_flat_surface_at_heart_level_during_the_measurement.	correct	22	2	multiple_choice	Complete	2013-05-07
EBMC Adult Medicine (10001805)	JHCP | Blood Pressure Measurement Training - Part One	Question11_1	Take_a_single_blood_pressure_reading_using_the_automated_Omron_device.	Take_a_single_blood_pressure_reading_using_the_automated_Omron_device.	correct	54	1	multiple_choice	Complete	2013-05-07
JHCP at Greater Dundalk (10001809)	JHCP | Blood Pressure Measurement Training - Part One	Question15_1	10_minutes.	5_minutes.	incorrect	42	1	multiple_choice	Complete	2013-06-05
JHCP at White Marsh (10001798)	JHCP | Blood Pressure Measurement Training - Part One	Question4_1	Taking_multiple_readings_increases_the_likelihood_that_the_measured_value_is_closest_to_the_true_value.	Taking_multiple_readings_increases_the_likelihood_that_the_measured_value_is_closest_to_the_true_value.	correct	37	1	multiple_choice	Complete	2013-05-08
EBMC Adult Medicine (10001805)	JHCP | Blood Pressure Measurement Training - Part One	Question15_1	3_minutes.	5_minutes.	incorrect	43	1	multiple_choice	Complete	2013-05-07
JHCP at Greater Dundalk (10001809)	JHCP | Blood Pressure Measurement Training - Part One	Question7_1	Give_a_falsely_low_blood_pressure_reading.	Give_a_falsely_high_blood_pressure_reading.	incorrect	35	1	multiple_choice	Complete	2013-05-08
JHCP at White Marsh (10001798)	JHCP | Blood Pressure Measurement Training - Part One	Question16_1	Take_an_average_reading_using_the_automated_Omron_device.	Take_an_average_reading_using_the_automated_Omron_device.	correct	30	1	multiple_choice	Complete	2013-05-14
EBMC Adult Medicine (10001805)	JHCP | Blood Pressure Measurement Training - Part One	Question6_1	Placing_the_blood_pressure_cuff_over_a_thin_shirt_sleeve_is_acceptable.	Placing_the_blood_pressure_cuff_over_a_thin_shirt_sleeve_is_acceptable.	correct	54	1	multiple_choice	Complete	2013-05-07
JHCP at White Marsh (10001798)	JHCP | Blood Pressure Measurement Training - Part One	Question3_1	Three	Three	correct	92	1	multiple_choice	Complete	2013-06-04
JHCP at White Marsh (10001798)	JHCP | Blood Pressure Measurement Training - Part One	Question14_1	Support_the_patient's_arm_on_a_flat_surface_at_heart_level_during_the_measurement.	Support_the_patient's_arm_on_a_flat_surface_at_heart_level_during_the_measurement.	correct	57	1	multiple_choice	Complete	2013-05-08
JHCP at Wyman Park Internal Medicine (10001815)	JHCP | Blood Pressure Measurement Training - Part One	Question9_1	Blood_pressure_cuffs_should_be_inspected_regularly_for_leaks.	Blood_pressure_cuffs_should_be_inspected_regularly_for_leaks.	correct	58	1	multiple_choice	Complete	2013-06-06
JHCP at Wyman Park Internal Medicine (10001815)	JHCP | Blood Pressure Measurement Training - Part One	Question6_1	Placing_the_blood_pressure_cuff_over_a_thin_shirt_sleeve_is_acceptable.	Placing_the_blood_pressure_cuff_over_a_thin_shirt_sleeve_is_acceptable.	correct	17	1	multiple_choice	Complete	2013-05-09
JHCP at White Marsh (10001798)	JHCP | Blood Pressure Measurement Training - Part One	Question16_1	Take_an_average_reading_using_the_automated_Omron_device.	Take_an_average_reading_using_the_automated_Omron_device.	correct	51	2	multiple_choice	Complete	2013-05-06
JHCP at CANTON CROSSING (60000277)	JHCP | Blood Pressure Measurement Training - Part One	Question13_1	Look_at_the_device_and_the_patient_and_think_stepwise_about_what_might_have_gone_wrong.	Look_at_the_device_and_the_patient_and_think_stepwise_about_what_might_have_gone_wrong.	correct	37	1	multiple_choice	Complete	2013-05-21
JHCP at Wyman Park Internal Medicine (10001815)	JHCP | Blood Pressure Measurement Training - Part One	Question14_1	Have_the_patient_hold_his_her_arm_below_heart_level.	Support_the_patient's_arm_on_a_flat_surface_at_heart_level_during_the_measurement.	incorrect	58	1	multiple_choice	Complete	2013-06-06
JHCP at Wyman Park Internal Medicine (10001815)	JHCP | Blood Pressure Measurement Training - Part One	Question16_1	Take_an_average_reading_using_the_automated_Omron_device.	Take_an_average_reading_using_the_automated_Omron_device.	correct	28	1	multiple_choice	Complete	2013-05-08
JHCP at Wyman Park Internal Medicine (10001815)	JHCP | Blood Pressure Measurement Training - Part One	Question2_1	Recording_the_exact_blood_pressure_instead_of_rounding_to_the_nearest_10.	Recording_the_exact_blood_pressure_instead_of_rounding_to_the_nearest_10.	correct	17	1	multiple_choice	Complete	2013-05-09
EBMC Adult Medicine (10001805)	JHCP | Blood Pressure Measurement Training - Part One	Question11_1	Take_a_single_blood_pressure_reading_using_the_automated_Omron_device.	Take_a_single_blood_pressure_reading_using_the_automated_Omron_device.	correct	39	1	multiple_choice	Complete	2013-05-28
JHCP at Wyman Park Internal Medicine (10001815)	JHCP | Blood Pressure Measurement Training - Part One	Question10_1	Wrap_the_cuff_around_the_patient's_forearm_to_measure_the_blood_pressure.	Obtain_a_manual_blood_pressure_using_the_thigh_cuff_instead_of_using_the_Omron_device.	incorrect	18	1	multiple_choice	Complete	2013-05-09
JHCP at White Marsh (10001798)	JHCP | Blood Pressure Measurement Training - Part One	Question16_1	Take_an_average_reading_using_the_automated_Omron_device.	Take_an_average_reading_using_the_automated_Omron_device.	correct	52	1	multiple_choice	Complete	2013-05-17
EBMC Adult Medicine (10001805)	JHCP | Blood Pressure Measurement Training - Part One	Question6_1	Placing_the_blood_pressure_cuff_over_a_thin_shirt_sleeve_is_acceptable.	Placing_the_blood_pressure_cuff_over_a_thin_shirt_sleeve_is_acceptable.	correct	24	1	multiple_choice	Complete	2013-05-07
JHCP at Greenspring Station (10001799/JHCP at Greenspring Station)	JHCP | Blood Pressure Measurement Training - Part One	Question8_1	It_sets_the_maximum_pressure_that_the_Omron_device_will_inflate_to.	It_sets_the_maximum_pressure_that_the_Omron_device_will_inflate_to.	correct	9	1	multiple_choice	Complete	2013-05-13
JHCP at Greenspring Station (10001799/JHCP at Greenspring Station)	JHCP | Blood Pressure Measurement Training - Part One	Question15_1	5_minutes.	5_minutes.	correct	9	1	multiple_choice	Complete	2013-05-13
JHCP at CANTON CROSSING (60000277)	JHCP | Blood Pressure Measurement Training - Part One	Question16_1	Take_a_single_reading_using_the_automated_Omron_device.	Take_an_average_reading_using_the_automated_Omron_device.	incorrect	81	1	multiple_choice	Complete	2013-06-12
EBMC Adult Medicine (10001805)	JHCP | Blood Pressure Measurement Training - Part One	Question9_1	Automated_blood_pressure_cuffs_should_be_cleaned_with_soap_and_water_after_each_use.	Blood_pressure_cuffs_should_be_inspected_regularly_for_leaks.	incorrect	84	1	multiple_choice	Complete	2013-06-03
JHCP at Greater Dundalk (10001809)	JHCP | Blood Pressure Measurement Training - Part One	Question6_1	Placement_of_the_cuff_on_the_forearm_is_recommended_in_obese_patients.	Placing_the_blood_pressure_cuff_over_a_thin_shirt_sleeve_is_acceptable.	incorrect	30	1	multiple_choice	Complete	2013-05-08
JHCP at White Marsh (10001798)	JHCP | Blood Pressure Measurement Training - Part One	Question10_1	Wrap_the_cuff_around_the_patient's_forearm_to_measure_the_blood_pressure.	Obtain_a_manual_blood_pressure_using_the_thigh_cuff_instead_of_using_the_Omron_device.	incorrect	29	1	multiple_choice	Complete	2013-05-06
EBMC Adult Medicine (10001805)	JHCP | Blood Pressure Measurement Training - Part One	Question10_1	Obtain_a_manual_blood_pressure_using_the_thigh_cuff_instead_of_using_the_Omron_device.	Obtain_a_manual_blood_pressure_using_the_thigh_cuff_instead_of_using_the_Omron_device.	correct	15	1	multiple_choice	Complete	2013-05-07
EBMC Adult Medicine (10001805)	JHCP | Blood Pressure Measurement Training - Part One	Question3_1	Three	Three	correct	41	1	multiple_choice	Complete	2013-05-07
JHCP at Greenspring Station (10001799/JHCP at Greenspring Station)	JHCP | Blood Pressure Measurement Training - Part One	Question16_1	Take_an_average_reading_using_the_automated_Omron_device.	Take_an_average_reading_using_the_automated_Omron_device.	correct	45	1	multiple_choice	Complete	2013-06-05
JHCP at Greenspring Station (10001799/JHCP at Greenspring Station)	JHCP | Blood Pressure Measurement Training - Part One	Question7_1	Give_a_falsely_high_blood_pressure_reading.	Give_a_falsely_high_blood_pressure_reading.	correct	64	1	multiple_choice	Complete	2013-05-10
JHCP at CANTON CROSSING (60000277)	JHCP | Blood Pressure Measurement Training - Part One	Question10_1	Wrap_the_cuff_around_the_patient's_forearm_to_measure_the_blood_pressure.	Obtain_a_manual_blood_pressure_using_the_thigh_cuff_instead_of_using_the_Omron_device.	incorrect	13	1	multiple_choice	Complete	2013-06-27
JHCP at CANTON CROSSING (60000277)	JHCP | Blood Pressure Measurement Training - Part One	Question9_1	Blood_pressure_cuffs_should_be_inspected_regularly_for_leaks.	Blood_pressure_cuffs_should_be_inspected_regularly_for_leaks.	correct	13	1	multiple_choice	Complete	2013-06-27
JHCP at White Marsh (10001798)	JHCP | Blood Pressure Measurement Training - Part One	Question8_1	It_sets_the_maximum_pressure_that_the_Omron_device_will_inflate_to.	It_sets_the_maximum_pressure_that_the_Omron_device_will_inflate_to.	correct	8	1	multiple_choice	Complete	2013-05-07
JHCP at White Marsh (10001798)	JHCP | Blood Pressure Measurement Training - Part One	Question3_1	Three	Three	correct	33	1	multiple_choice	Complete	2013-06-04
JHCP at Wyman Park Podiatry (10003422)	JHCP | Blood Pressure Measurement Training - Part One	Question4_1	Taking_multiple_readings_increases_the_likelihood_that_the_measured_value_is_closest_to_the_true_value.	Taking_multiple_readings_increases_the_likelihood_that_the_measured_value_is_closest_to_the_true_value.	correct	14	1	multiple_choice	Complete	2013-05-13
EBMC Adult Medicine (10001805)	JHCP | Blood Pressure Measurement Training - Part One	Question12_1	Waiting_time_until_the_start_of_the_first_measurement.	Waiting_time_until_the_start_of_the_first_measurement.	correct	47	1	multiple_choice	Complete	2013-05-08
JHCP at White Marsh (10001798)	JHCP | Blood Pressure Measurement Training - Part One	Question6_1	Placing_the_blood_pressure_cuff_over_a_thin_shirt_sleeve_is_acceptable.	Placing_the_blood_pressure_cuff_over_a_thin_shirt_sleeve_is_acceptable.	correct	51	2	multiple_choice	Complete	2013-05-06
JHCP at Greater Dundalk (10001809)	JHCP | Blood Pressure Measurement Training - Part One	Question6_1	Placing_the_blood_pressure_cuff_over_a_thin_shirt_sleeve_is_acceptable.	Placing_the_blood_pressure_cuff_over_a_thin_shirt_sleeve_is_acceptable.	correct	64	1	multiple_choice	Complete	2013-06-05
JHCP at White Marsh (10001798)	JHCP | Blood Pressure Measurement Training - Part One	Question9_1	Blood_pressure_cuffs_should_be_inspected_regularly_for_leaks.	Blood_pressure_cuffs_should_be_inspected_regularly_for_leaks.	correct	57	1	multiple_choice	Complete	2013-05-08
JHCP at White Marsh (10001798)	JHCP | Blood Pressure Measurement Training - Part One	Question8_1	It_sets_the_maximum_pressure_that_the_Omron_device_will_inflate_to.	It_sets_the_maximum_pressure_that_the_Omron_device_will_inflate_to.	correct	16	1	multiple_choice	Complete	2013-05-22
JHCP at Greenspring Station (10001799/JHCP at Greenspring Station)	JHCP | Blood Pressure Measurement Training - Part One	Question4_1	Taking_multiple_readings_increases_the_likelihood_that_the_measured_value_is_closest_to_the_true_value.	Taking_multiple_readings_increases_the_likelihood_that_the_measured_value_is_closest_to_the_true_value.	correct	26	2	multiple_choice	Complete	2013-05-16
JHCP at CANTON CROSSING (60000277)	JHCP | Blood Pressure Measurement Training - Part One	Question9_1	Blood_pressure_cuffs_should_be_inspected_regularly_for_leaks.	Blood_pressure_cuffs_should_be_inspected_regularly_for_leaks.	correct	310	2	multiple_choice	Complete	2013-06-12
JHCP at CANTON CROSSING (60000277)	JHCP | Blood Pressure Measurement Training - Part One	Question10_1	Obtain_a_manual_blood_pressure_using_the_thigh_cuff_instead_of_using_the_Omron_device.	Obtain_a_manual_blood_pressure_using_the_thigh_cuff_instead_of_using_the_Omron_device.	correct	23	1	multiple_choice	Complete	2013-06-11
JHCP at Greenspring Station (10001799/JHCP at Greenspring Station)	JHCP | Blood Pressure Measurement Training - Part One	Question10_1	Obtain_a_manual_blood_pressure_using_the_thigh_cuff_instead_of_using_the_Omron_device.	Obtain_a_manual_blood_pressure_using_the_thigh_cuff_instead_of_using_the_Omron_device.	correct	26	2	multiple_choice	Complete	2013-05-16
JHCP at White Marsh (10001798)	JHCP | Blood Pressure Measurement Training - Part One	Question9_1	Automated_blood_pressure_devices_should_be_calibrated_daily.	Blood_pressure_cuffs_should_be_inspected_regularly_for_leaks.	incorrect	37	1	multiple_choice	Complete	2013-05-08
EBMC Adult Medicine (10001805)	JHCP | Blood Pressure Measurement Training - Part One	Question9_1	Automated_blood_pressure_devices_should_be_calibrated_daily.	Blood_pressure_cuffs_should_be_inspected_regularly_for_leaks.	incorrect	43	1	multiple_choice	Complete	2013-06-05
JHCP at White Marsh (10001798)	JHCP | Blood Pressure Measurement Training - Part One	Question7_1	Give_a_falsely_high_blood_pressure_reading.	Give_a_falsely_high_blood_pressure_reading.	correct	37	1	multiple_choice	Complete	2013-05-08
JHCP at White Marsh (10001798)	JHCP | Blood Pressure Measurement Training - Part One	Question2_1	Asking_patients_to_let_their_arm_rest_quietly_in_their_lap.	Recording_the_exact_blood_pressure_instead_of_rounding_to_the_nearest_10.	incorrect	49	1	multiple_choice	Complete	2013-05-07
JHCP at Greenspring Station (10001799/JHCP at Greenspring Station)	JHCP | Blood Pressure Measurement Training - Part One	Question8_1	It_sets_the_maximum_pressure_that_the_Omron_device_will_inflate_to.	It_sets_the_maximum_pressure_that_the_Omron_device_will_inflate_to.	correct	64	1	multiple_choice	Complete	2013-05-10
JHCP at Greenspring Station (10001799/JHCP at Greenspring Station)	JHCP | Blood Pressure Measurement Training - Part One	Question16_1	Take_an_average_reading_using_the_automated_Omron_device.	Take_an_average_reading_using_the_automated_Omron_device.	correct	54	1	multiple_choice	Complete	2013-05-13
EBMC Adult Medicine (10001805)	JHCP | Blood Pressure Measurement Training - Part One	Question9_1	Blood_pressure_cuffs_should_be_inspected_regularly_for_leaks.	Blood_pressure_cuffs_should_be_inspected_regularly_for_leaks.	correct	34	1	multiple_choice	Complete	2013-05-20
EBMC Adult Medicine (10001805)	JHCP | Blood Pressure Measurement Training - Part One	Question11_1	Take_a_single_blood_pressure_reading_using_the_automated_Omron_device.	Take_a_single_blood_pressure_reading_using_the_automated_Omron_device.	correct	64	1	multiple_choice	Complete	2013-05-10
JHCP at CANTON CROSSING (60000277)	JHCP | Blood Pressure Measurement Training - Part One	Question15_1	5_minutes.	5_minutes.	correct	81	1	multiple_choice	Complete	2013-06-12
EBMC Adult Medicine (10001805)	JHCP | Blood Pressure Measurement Training - Part One	Question13_1	Look_at_the_device_and_the_patient_and_think_stepwise_about_what_might_have_gone_wrong.	Look_at_the_device_and_the_patient_and_think_stepwise_about_what_might_have_gone_wrong.	correct	44	1	multiple_choice	Complete	2013-05-09
JHCP at Greater Dundalk (10001809)	JHCP | Blood Pressure Measurement Training - Part One	Question15_1	5_minutes.	5_minutes.	correct	30	1	multiple_choice	Complete	2013-05-08
JHCP at White Marsh (10001798)	JHCP | Blood Pressure Measurement Training - Part One	Question15_1	5_minutes.	5_minutes.	correct	52	1	multiple_choice	Complete	2013-05-17
JHCP at White Marsh (10001798)	JHCP | Blood Pressure Measurement Training - Part One	Question12_1	Waiting_time_after_the_last_measurement.	Waiting_time_until_the_start_of_the_first_measurement.	incorrect	49	1	multiple_choice	Complete	2013-05-07
JHCP at White Marsh (10001798)	JHCP | Blood Pressure Measurement Training - Part One	Question6_1	The_blood_pressure_cuff_should_be_centered_over_the_radial_artery.	Placing_the_blood_pressure_cuff_over_a_thin_shirt_sleeve_is_acceptable.	incorrect	52	1	multiple_choice	Complete	2013-05-17
JHCP at White Marsh (10001798)	JHCP | Blood Pressure Measurement Training - Part One	Question7_1	Give_a_falsely_high_blood_pressure_reading.	Give_a_falsely_high_blood_pressure_reading.	correct	52	1	multiple_choice	Complete	2013-05-17
JHCP at White Marsh (10001798)	JHCP | Blood Pressure Measurement Training - Part One	Question3_1	Three	Three	correct	35	1	multiple_choice	Complete	2013-05-08
JHCP at CANTON CROSSING (60000277)	JHCP | Blood Pressure Measurement Training - Part One	Question15_1	3_minutes.	5_minutes.	incorrect	109	1	multiple_choice	Complete	2013-05-07
EBMC Adult Medicine (10001805)	JHCP | Blood Pressure Measurement Training - Part One	Question6_1	Placing_the_blood_pressure_cuff_over_a_thin_shirt_sleeve_is_acceptable.	Placing_the_blood_pressure_cuff_over_a_thin_shirt_sleeve_is_acceptable.	correct	47	1	multiple_choice	Complete	2013-05-08
JHCP at CANTON CROSSING (60000277)	JHCP | Blood Pressure Measurement Training - Part One	Question15_1	5_minutes.	5_minutes.	correct	310	2	multiple_choice	Complete	2013-06-12
EBMC Adult Medicine (10001805)	JHCP | Blood Pressure Measurement Training - Part One	Question16_1	Take_an_average_reading_using_the_automated_Omron_device.	Take_an_average_reading_using_the_automated_Omron_device.	correct	34	1	multiple_choice	Complete	2013-05-20
JHCP at White Marsh (10001798)	JHCP | Blood Pressure Measurement Training - Part One	Question13_1	Look_at_the_device_and_the_patient_and_think_stepwise_about_what_might_have_gone_wrong.	Look_at_the_device_and_the_patient_and_think_stepwise_about_what_might_have_gone_wrong.	correct	33	1	multiple_choice	Complete	2013-06-04
EBMC Adult Medicine (10001805)	JHCP | Blood Pressure Measurement Training - Part One	Question6_1	The_blood_pressure_cuff_should_be_centered_over_the_radial_artery.	Placing_the_blood_pressure_cuff_over_a_thin_shirt_sleeve_is_acceptable.	incorrect	15	1	multiple_choice	Complete	2013-05-07
JHCP at White Marsh (10001798)	JHCP | Blood Pressure Measurement Training - Part One	Question15_1	5_minutes.	5_minutes.	correct	49	2	multiple_choice	Complete	2013-05-13
JHCP at White Marsh (10001798)	JHCP | Blood Pressure Measurement Training - Part One	Question4_1	Taking_multiple_readings_increases_the_likelihood_that_the_measured_value_is_closest_to_the_true_value.	Taking_multiple_readings_increases_the_likelihood_that_the_measured_value_is_closest_to_the_true_value.	correct	51	2	multiple_choice	Complete	2013-05-06
JHCP at White Marsh (10001798)	JHCP | Blood Pressure Measurement Training - Part One	Question14_1	Support_the_patient's_arm_on_a_flat_surface_at_heart_level_during_the_measurement.	Support_the_patient's_arm_on_a_flat_surface_at_heart_level_during_the_measurement.	correct	78	1	multiple_choice	Complete	2013-05-17
JHCP at White Marsh (10001798)	JHCP | Blood Pressure Measurement Training - Part One	Question3_1	Three	Three	correct	51	2	multiple_choice	Complete	2013-05-06
EBMC Adult Medicine (10001805)	JHCP | Blood Pressure Measurement Training - Part One	Question11_1	Take_a_single_blood_pressure_reading_using_the_automated_Omron_device.	Take_a_single_blood_pressure_reading_using_the_automated_Omron_device.	correct	34	1	multiple_choice	Complete	2013-05-20
JHCP at White Marsh (10001798)	JHCP | Blood Pressure Measurement Training - Part One	Question12_1	Maximum_blood_pressure_recorded_as_220_100.	Waiting_time_until_the_start_of_the_first_measurement.	incorrect	30	1	multiple_choice	Complete	2013-05-14
EBMC Adult Medicine (10001805)	JHCP | Blood Pressure Measurement Training - Part One	Question16_1	Take_an_average_reading_using_the_automated_Omron_device.	Take_an_average_reading_using_the_automated_Omron_device.	correct	84	1	multiple_choice	Complete	2013-06-03
JHCP at CANTON CROSSING (60000277)	JHCP | Blood Pressure Measurement Training - Part One	Question10_1	Obtain_a_manual_blood_pressure_using_the_thigh_cuff_instead_of_using_the_Omron_device.	Obtain_a_manual_blood_pressure_using_the_thigh_cuff_instead_of_using_the_Omron_device.	correct	46	1	multiple_choice	Complete	2013-06-27
JHCP at CANTON CROSSING (60000277)	JHCP | Blood Pressure Measurement Training - Part One	Question7_1	Give_a_falsely_high_blood_pressure_reading.	Give_a_falsely_high_blood_pressure_reading.	correct	36	1	multiple_choice	Complete	2013-06-27
JHCP at Wyman Park Internal Medicine (10001815)	JHCP | Blood Pressure Measurement Training - Part One	Question3_1	Three	Three	correct	28	1	multiple_choice	Complete	2013-05-08
JHCP at Wyman Park Internal Medicine (10001815)	JHCP | Blood Pressure Measurement Training - Part One	Question6_1	Placing_the_blood_pressure_cuff_over_a_thin_shirt_sleeve_is_acceptable.	Placing_the_blood_pressure_cuff_over_a_thin_shirt_sleeve_is_acceptable.	correct	28	1	multiple_choice	Complete	2013-05-08
EBMC Adult Medicine (10001805)	JHCP | Blood Pressure Measurement Training - Part One	Question2_1	Asking_patients_to_let_their_arm_rest_quietly_in_their_lap.	Recording_the_exact_blood_pressure_instead_of_rounding_to_the_nearest_10.	incorrect	43	1	multiple_choice	Complete	2013-05-07
JHCP at White Marsh (10001798)	JHCP | Blood Pressure Measurement Training - Part One	Question13_1	Look_at_the_device_and_the_patient_and_think_stepwise_about_what_might_have_gone_wrong.	Look_at_the_device_and_the_patient_and_think_stepwise_about_what_might_have_gone_wrong.	correct	92	1	multiple_choice	Complete	2013-06-04
JHCP at CANTON CROSSING (60000277)	JHCP | Blood Pressure Measurement Training - Part One	Question8_1	It_sets_the_maximum_pressure_that_the_Omron_device_will_inflate_to.	It_sets_the_maximum_pressure_that_the_Omron_device_will_inflate_to.	correct	37	1	multiple_choice	Complete	2013-05-21
JHCP at CANTON CROSSING (60000277)	JHCP | Blood Pressure Measurement Training - Part One	Question9_1	Blood_pressure_cuffs_should_be_inspected_regularly_for_leaks.	Blood_pressure_cuffs_should_be_inspected_regularly_for_leaks.	correct	37	1	multiple_choice	Complete	2013-05-21
JHCP at White Marsh (10001798)	JHCP | Blood Pressure Measurement Training - Part One	Question9_1	Blood_pressure_cuffs_should_be_inspected_regularly_for_leaks.	Blood_pressure_cuffs_should_be_inspected_regularly_for_leaks.	correct	78	1	multiple_choice	Complete	2013-05-17
JHCP at Greenspring Station (10001799/JHCP at Greenspring Station)	JHCP | Blood Pressure Measurement Training - Part One	Question13_1	Look_at_the_device_and_the_patient_and_think_stepwise_about_what_might_have_gone_wrong.	Look_at_the_device_and_the_patient_and_think_stepwise_about_what_might_have_gone_wrong.	correct	45	1	multiple_choice	Complete	2013-06-05
EBMC Adult Medicine (10001805)	JHCP | Blood Pressure Measurement Training - Part One	Question7_1	Give_a_falsely_high_blood_pressure_reading.	Give_a_falsely_high_blood_pressure_reading.	correct	39	1	multiple_choice	Complete	2013-05-28
JHCP at Wyman Park Internal Medicine (10001815)	JHCP | Blood Pressure Measurement Training - Part One	Question14_1	Support_the_patient's_arm_on_a_flat_surface_at_heart_level_during_the_measurement.	Support_the_patient's_arm_on_a_flat_surface_at_heart_level_during_the_measurement.	correct	31	1	multiple_choice	Complete	2013-05-08
EBMC Adult Medicine (10001805)	JHCP | Blood Pressure Measurement Training - Part One	Question16_1	Take_an_average_reading_using_the_automated_Omron_device.	Take_an_average_reading_using_the_automated_Omron_device.	correct	24	1	multiple_choice	Complete	2013-05-07
JHCP at CANTON CROSSING (60000277)	JHCP | Blood Pressure Measurement Training - Part One	Question4_1	Taking_multiple_readings_increases_the_likelihood_that_the_measured_value_is_closest_to_the_true_value.	Taking_multiple_readings_increases_the_likelihood_that_the_measured_value_is_closest_to_the_true_value.	correct	46	1	multiple_choice	Complete	2013-06-27
EBMC Adult Medicine (10001805)	JHCP | Blood Pressure Measurement Training - Part One	Question2_1	Recording_the_exact_blood_pressure_instead_of_rounding_to_the_nearest_10.	Recording_the_exact_blood_pressure_instead_of_rounding_to_the_nearest_10.	correct	44	1	multiple_choice	Complete	2013-05-09
JHCP at White Marsh (10001798)	JHCP | Blood Pressure Measurement Training - Part One	Question8_1	It_sets_the_maximum_pressure_that_the_Omron_device_will_inflate_to.	It_sets_the_maximum_pressure_that_the_Omron_device_will_inflate_to.	correct	37	1	multiple_choice	Complete	2013-05-08
EBMC Adult Medicine (10001805)	JHCP | Blood Pressure Measurement Training - Part One	Question11_1	Take_a_single_blood_pressure_reading_using_the_automated_Omron_device.	Take_a_single_blood_pressure_reading_using_the_automated_Omron_device.	correct	47	1	multiple_choice	Complete	2013-05-08
JHCP at White Marsh (10001798)	JHCP | Blood Pressure Measurement Training - Part One	Question15_1	5_minutes.	5_minutes.	correct	41	1	multiple_choice	Complete	2013-06-04
EBMC Adult Medicine (10001805)	JHCP | Blood Pressure Measurement Training - Part One	Question15_1	5_minutes.	5_minutes.	correct	54	1	multiple_choice	Complete	2013-05-07
EBMC Adult Medicine (10001805)	JHCP | Blood Pressure Measurement Training - Part One	Question3_1	Three	Three	correct	64	1	multiple_choice	Complete	2013-05-10
JHCP at White Marsh (10001798)	JHCP | Blood Pressure Measurement Training - Part One	Question10_1	Obtain_a_manual_blood_pressure_using_the_thigh_cuff_instead_of_using_the_Omron_device.	Obtain_a_manual_blood_pressure_using_the_thigh_cuff_instead_of_using_the_Omron_device.	correct	41	1	multiple_choice	Complete	2013-05-17
JHCP at White Marsh (10001798)	JHCP | Blood Pressure Measurement Training - Part One	Question6_1	Placing_the_blood_pressure_cuff_over_a_thin_shirt_sleeve_is_acceptable.	Placing_the_blood_pressure_cuff_over_a_thin_shirt_sleeve_is_acceptable.	correct	41	1	multiple_choice	Complete	2013-06-04
JHCP at White Marsh (10001798)	JHCP | Blood Pressure Measurement Training - Part One	Question7_1	Give_a_falsely_high_blood_pressure_reading.	Give_a_falsely_high_blood_pressure_reading.	correct	29	1	multiple_choice	Complete	2013-05-06
JHCP at Greater Dundalk (10001809)	JHCP | Blood Pressure Measurement Training - Part One	Question3_1	Three	Three	correct	64	1	multiple_choice	Complete	2013-06-05
EBMC Adult Medicine (10001805)	JHCP | Blood Pressure Measurement Training - Part One	Question10_1	Obtain_a_manual_blood_pressure_using_the_thigh_cuff_instead_of_using_the_Omron_device.	Obtain_a_manual_blood_pressure_using_the_thigh_cuff_instead_of_using_the_Omron_device.	correct	22	2	multiple_choice	Complete	2013-05-07
JHCP at CANTON CROSSING (60000277)	JHCP | Blood Pressure Measurement Training - Part One	Question14_1	Support_the_patient's_arm_on_a_flat_surface_at_heart_level_during_the_measurement.	Support_the_patient's_arm_on_a_flat_surface_at_heart_level_during_the_measurement.	correct	13	1	multiple_choice	Complete	2013-06-27
JHCP at Greater Dundalk (10001809)	JHCP | Blood Pressure Measurement Training - Part One	Question16_1	Take_an_average_reading_using_the_automated_Omron_device.	Take_an_average_reading_using_the_automated_Omron_device.	correct	30	1	multiple_choice	Complete	2013-05-08
JHCP at White Marsh (10001798)	JHCP | Blood Pressure Measurement Training - Part One	Question9_1	Blood_pressure_cuffs_should_be_inspected_regularly_for_leaks.	Blood_pressure_cuffs_should_be_inspected_regularly_for_leaks.	correct	49	1	multiple_choice	Complete	2013-05-07
JHCP at Greenspring Station (10001799/JHCP at Greenspring Station)	JHCP | Blood Pressure Measurement Training - Part One	Question15_1	3_minutes.	5_minutes.	incorrect	64	1	multiple_choice	Complete	2013-05-10
EBMC Adult Medicine (10001805)	JHCP | Blood Pressure Measurement Training - Part One	Question16_1	Take_an_average_reading_using_the_automated_Omron_device.	Take_an_average_reading_using_the_automated_Omron_device.	correct	33	1	multiple_choice	Complete	2013-05-21
EBMC Adult Medicine (10001805)	JHCP | Blood Pressure Measurement Training - Part One	Question11_1	Take_a_single_blood_pressure_reading_using_the_automated_Omron_device.	Take_a_single_blood_pressure_reading_using_the_automated_Omron_device.	correct	41	1	multiple_choice	Complete	2013-05-07
EBMC Adult Medicine (10001805)	JHCP | Blood Pressure Measurement Training - Part One	Question10_1	Obtain_a_manual_blood_pressure_using_the_thigh_cuff_instead_of_using_the_Omron_device.	Obtain_a_manual_blood_pressure_using_the_thigh_cuff_instead_of_using_the_Omron_device.	correct	34	1	multiple_choice	Complete	2013-05-20
JHCP at White Marsh (10001798)	JHCP | Blood Pressure Measurement Training - Part One	Question12_1	Waiting_time_until_the_start_of_the_first_measurement.	Waiting_time_until_the_start_of_the_first_measurement.	correct	41	1	multiple_choice	Complete	2013-05-17
JHCP at White Marsh (10001798)	JHCP | Blood Pressure Measurement Training - Part One	Question3_1	Three	Three	correct	49	2	multiple_choice	Complete	2013-05-13
JHCP at CANTON CROSSING (60000277)	JHCP | Blood Pressure Measurement Training - Part One	Question7_1	Give_a_falsely_high_blood_pressure_reading.	Give_a_falsely_high_blood_pressure_reading.	correct	310	2	multiple_choice	Complete	2013-06-12
JHCP at White Marsh (10001798)	JHCP | Blood Pressure Measurement Training - Part One	Question9_1	Blood_pressure_cuffs_should_be_inspected_regularly_for_leaks.	Blood_pressure_cuffs_should_be_inspected_regularly_for_leaks.	correct	33	1	multiple_choice	Complete	2013-06-04
JHCP at White Marsh (10001798)	JHCP | Blood Pressure Measurement Training - Part One	Question10_1	Wrap_the_cuff_around_the_patient's_forearm_to_measure_the_blood_pressure.	Obtain_a_manual_blood_pressure_using_the_thigh_cuff_instead_of_using_the_Omron_device.	incorrect	41	1	multiple_choice	Complete	2013-06-04
JHCP at White Marsh (10001798)	JHCP | Blood Pressure Measurement Training - Part One	Question11_1	Take_a_single_blood_pressure_reading_using_the_automated_Omron_device.	Take_a_single_blood_pressure_reading_using_the_automated_Omron_device.	correct	51	2	multiple_choice	Complete	2013-05-06
JHCP at Greenspring Station (10001799/JHCP at Greenspring Station)	JHCP | Blood Pressure Measurement Training - Part One	Question3_1	Three	Three	correct	54	1	multiple_choice	Complete	2013-05-13
EBMC Adult Medicine (10001805)	JHCP | Blood Pressure Measurement Training - Part One	Question2_1	Recording_the_exact_blood_pressure_instead_of_rounding_to_the_nearest_10.	Recording_the_exact_blood_pressure_instead_of_rounding_to_the_nearest_10.	correct	39	1	multiple_choice	Complete	2013-05-28
EBMC Adult Medicine (10001805)	JHCP | Blood Pressure Measurement Training - Part One	Question7_1	Give_a_falsely_high_blood_pressure_reading.	Give_a_falsely_high_blood_pressure_reading.	correct	34	1	multiple_choice	Complete	2013-05-20
JHCP at Greater Dundalk (10001809)	JHCP | Blood Pressure Measurement Training - Part One	Question12_1	Waiting_time_until_the_start_of_the_first_measurement.	Waiting_time_until_the_start_of_the_first_measurement.	correct	35	1	multiple_choice	Complete	2013-05-08
JHCP at White Marsh (10001798)	JHCP | Blood Pressure Measurement Training - Part One	Question8_1	It_sets_the_maximum_pressure_that_the_Omron_device_will_inflate_to.	It_sets_the_maximum_pressure_that_the_Omron_device_will_inflate_to.	correct	24	1	multiple_choice	Complete	2013-05-06
JHCP BALT&NORTH REG (60002230)	JHCP | Blood Pressure Measurement Training - Part One	Question15_1	3_minutes.	5_minutes.	incorrect	41	1	multiple_choice	Complete	2013-05-24
JHCP at CANTON CROSSING (60000277)	JHCP | Blood Pressure Measurement Training - Part One	Question16_1	Take_a_single_reading_using_the_automated_Omron_device.	Take_an_average_reading_using_the_automated_Omron_device.	incorrect	310	2	multiple_choice	Complete	2013-06-12
JHCP at Greater Dundalk (10001809)	JHCP | Blood Pressure Measurement Training - Part One	Question7_1	Give_a_falsely_high_blood_pressure_reading.	Give_a_falsely_high_blood_pressure_reading.	correct	29	1	multiple_choice	Complete	2013-05-16
EBMC Adult Medicine (10001805)	JHCP | Blood Pressure Measurement Training - Part One	Question4_1	Taking_multiple_readings_increases_the_likelihood_that_the_measured_value_is_closest_to_the_true_value.	Taking_multiple_readings_increases_the_likelihood_that_the_measured_value_is_closest_to_the_true_value.	correct	41	1	multiple_choice	Complete	2013-05-07
JHCP at White Marsh (10001798)	JHCP | Blood Pressure Measurement Training - Part One	Question14_1	Support_the_patient's_arm_on_a_flat_surface_at_heart_level_during_the_measurement.	Support_the_patient's_arm_on_a_flat_surface_at_heart_level_during_the_measurement.	correct	92	1	multiple_choice	Complete	2013-06-04
JHCP at Wyman Park Internal Medicine (10001815)	JHCP | Blood Pressure Measurement Training - Part One	Question11_1	Take_a_single_blood_pressure_reading_using_the_automated_Omron_device.	Take_a_single_blood_pressure_reading_using_the_automated_Omron_device.	correct	17	1	multiple_choice	Complete	2013-05-09
EBMC Adult Medicine (10001805)	JHCP | Blood Pressure Measurement Training - Part One	Question15_1	5_minutes.	5_minutes.	correct	64	1	multiple_choice	Complete	2013-05-10
JHCP at CANTON CROSSING (60000277)	JHCP | Blood Pressure Measurement Training - Part One	Question10_1	Obtain_a_manual_blood_pressure_using_the_thigh_cuff_instead_of_using_the_Omron_device.	Obtain_a_manual_blood_pressure_using_the_thigh_cuff_instead_of_using_the_Omron_device.	correct	36	1	multiple_choice	Complete	2013-06-27
JHCP at CANTON CROSSING (60000277)	JHCP | Blood Pressure Measurement Training - Part One	Question7_1	Give_a_falsely_high_blood_pressure_reading.	Give_a_falsely_high_blood_pressure_reading.	correct	13	1	multiple_choice	Complete	2013-06-27
JHCP at CANTON CROSSING (60000277)	JHCP | Blood Pressure Measurement Training - Part One	Question11_1	Take_a_single_blood_pressure_reading_using_the_automated_Omron_device.	Take_a_single_blood_pressure_reading_using_the_automated_Omron_device.	correct	37	1	multiple_choice	Complete	2013-05-21
JHCP at Greenspring Station (10001799/JHCP at Greenspring Station)	JHCP | Blood Pressure Measurement Training - Part One	Question4_1	Taking_multiple_readings_increases_the_likelihood_that_the_measured_value_is_closest_to_the_true_value.	Taking_multiple_readings_increases_the_likelihood_that_the_measured_value_is_closest_to_the_true_value.	correct	9	1	multiple_choice	Complete	2013-05-13
JHCP at CANTON CROSSING (60000277)	JHCP | Blood Pressure Measurement Training - Part One	Question13_1	Look_at_the_device_and_the_patient_and_think_stepwise_about_what_might_have_gone_wrong.	Look_at_the_device_and_the_patient_and_think_stepwise_about_what_might_have_gone_wrong.	correct	81	1	multiple_choice	Complete	2013-06-12
JHCP at Wyman Park Internal Medicine (10001815)	JHCP | Blood Pressure Measurement Training - Part One	Question12_1	Waiting_time_until_the_start_of_the_first_measurement.	Waiting_time_until_the_start_of_the_first_measurement.	correct	17	1	multiple_choice	Complete	2013-05-09
EBMC Adult Medicine (10001805)	JHCP | Blood Pressure Measurement Training - Part One	Question14_1	Support_the_patient's_arm_on_a_flat_surface_at_heart_level_during_the_measurement.	Support_the_patient's_arm_on_a_flat_surface_at_heart_level_during_the_measurement.	correct	45	1	multiple_choice	Complete	2013-05-21
JHCP at Wyman Park Internal Medicine (10001815)	JHCP | Blood Pressure Measurement Training - Part One	Question14_1	Support_the_patient's_arm_on_a_flat_surface_at_heart_level_during_the_measurement.	Support_the_patient's_arm_on_a_flat_surface_at_heart_level_during_the_measurement.	correct	28	1	multiple_choice	Complete	2013-05-08
JHCP at White Marsh (10001798)	JHCP | Blood Pressure Measurement Training - Part One	Question7_1	Give_a_falsely_high_blood_pressure_reading.	Give_a_falsely_high_blood_pressure_reading.	correct	51	2	multiple_choice	Complete	2013-05-06
JHCP at White Marsh (10001798)	JHCP | Blood Pressure Measurement Training - Part One	Question13_1	Look_at_the_device_and_the_patient_and_think_stepwise_about_what_might_have_gone_wrong.	Look_at_the_device_and_the_patient_and_think_stepwise_about_what_might_have_gone_wrong.	correct	49	2	multiple_choice	Complete	2013-05-13
JHCP at Wyman Park Internal Medicine (10001815)	JHCP | Blood Pressure Measurement Training - Part One	Question16_1	Take_an_average_reading_using_the_automated_Omron_device.	Take_an_average_reading_using_the_automated_Omron_device.	correct	18	1	multiple_choice	Complete	2013-05-09
EBMC Adult Medicine (10001805)	JHCP | Blood Pressure Measurement Training - Part One	Question4_1	Taking_multiple_readings_increases_the_likelihood_that_the_measured_value_is_closest_to_the_true_value.	Taking_multiple_readings_increases_the_likelihood_that_the_measured_value_is_closest_to_the_true_value.	correct	45	1	multiple_choice	Complete	2013-05-21
JHCP at Greater Dundalk (10001809)	JHCP | Blood Pressure Measurement Training - Part One	Question15_1	3_minutes.	5_minutes.	incorrect	35	1	multiple_choice	Complete	2013-05-08
JHCP at White Marsh (10001798)	JHCP | Blood Pressure Measurement Training - Part One	Question4_1	Taking_multiple_readings_increases_the_likelihood_that_the_measured_value_is_closest_to_the_true_value.	Taking_multiple_readings_increases_the_likelihood_that_the_measured_value_is_closest_to_the_true_value.	correct	49	2	multiple_choice	Complete	2013-05-13
JHCP at White Marsh (10001798)	JHCP | Blood Pressure Measurement Training - Part One	Question10_1	Obtain_a_manual_blood_pressure_using_the_thigh_cuff_instead_of_using_the_Omron_device.	Obtain_a_manual_blood_pressure_using_the_thigh_cuff_instead_of_using_the_Omron_device.	correct	35	1	multiple_choice	Complete	2013-05-08
JHCP at White Marsh (10001798)	JHCP | Blood Pressure Measurement Training - Part One	Question9_1	Blood_pressure_cuffs_should_be_inspected_regularly_for_leaks.	Blood_pressure_cuffs_should_be_inspected_regularly_for_leaks.	correct	52	1	multiple_choice	Complete	2013-05-17
JHCP at Greenspring Station (10001799/JHCP at Greenspring Station)	JHCP | Blood Pressure Measurement Training - Part One	Question2_1	Recording_the_exact_blood_pressure_instead_of_rounding_to_the_nearest_10.	Recording_the_exact_blood_pressure_instead_of_rounding_to_the_nearest_10.	correct	45	1	multiple_choice	Complete	2013-06-05
JHCP at Wyman Park Internal Medicine (10001815)	JHCP | Blood Pressure Measurement Training - Part One	Question12_1	Waiting_time_until_the_start_of_the_first_measurement.	Waiting_time_until_the_start_of_the_first_measurement.	correct	18	1	multiple_choice	Complete	2013-05-09
JHCP at White Marsh (10001798)	JHCP | Blood Pressure Measurement Training - Part One	Question12_1	Waiting_time_after_the_last_measurement.	Waiting_time_until_the_start_of_the_first_measurement.	incorrect	29	1	multiple_choice	Complete	2013-05-10
EBMC Adult Medicine (10001805)	JHCP | Blood Pressure Measurement Training - Part One	Question15_1	3_minutes.	5_minutes.	incorrect	189	1	multiple_choice	Complete	2013-05-08
JHCP at Wyman Park Internal Medicine (10001815)	JHCP | Blood Pressure Measurement Training - Part One	Question4_1	Taking_multiple_readings_increases_the_likelihood_that_the_measured_value_is_closest_to_the_true_value.	Taking_multiple_readings_increases_the_likelihood_that_the_measured_value_is_closest_to_the_true_value.	correct	58	1	multiple_choice	Complete	2013-06-06
JHCP at White Marsh (10001798)	JHCP | Blood Pressure Measurement Training - Part One	Question6_1	The_blood_pressure_cuff_should_be_centered_over_the_radial_artery.	Placing_the_blood_pressure_cuff_over_a_thin_shirt_sleeve_is_acceptable.	incorrect	24	1	multiple_choice	Complete	2013-05-06
EBMC Adult Medicine (10001805)	JHCP | Blood Pressure Measurement Training - Part One	Question2_1	Recording_the_exact_blood_pressure_instead_of_rounding_to_the_nearest_10.	Recording_the_exact_blood_pressure_instead_of_rounding_to_the_nearest_10.	correct	54	1	multiple_choice	Complete	2013-05-07
JHCP at White Marsh (10001798)	JHCP | Blood Pressure Measurement Training - Part One	Question13_1	Look_at_the_device_and_the_patient_and_think_stepwise_about_what_might_have_gone_wrong.	Look_at_the_device_and_the_patient_and_think_stepwise_about_what_might_have_gone_wrong.	correct	78	1	multiple_choice	Complete	2013-05-17
JHCP at Greenspring Station (10001799/JHCP at Greenspring Station)	JHCP | Blood Pressure Measurement Training - Part One	Question15_1	3_minutes.	5_minutes.	incorrect	26	2	multiple_choice	Complete	2013-05-16
EBMC Adult Medicine (10001805)	JHCP | Blood Pressure Measurement Training - Part One	Question8_1	It_sets_the_maximum_pressure_that_the_Omron_device_will_inflate_to.	It_sets_the_maximum_pressure_that_the_Omron_device_will_inflate_to.	correct	47	1	multiple_choice	Complete	2013-05-08
JHCP at CANTON CROSSING (60000277)	JHCP | Blood Pressure Measurement Training - Part One	Question10_1	Obtain_a_manual_blood_pressure_using_the_thigh_cuff_instead_of_using_the_Omron_device.	Obtain_a_manual_blood_pressure_using_the_thigh_cuff_instead_of_using_the_Omron_device.	correct	37	1	multiple_choice	Complete	2013-05-21
JHCP at CANTON CROSSING (60000277)	JHCP | Blood Pressure Measurement Training - Part One	Question6_1	Placing_the_blood_pressure_cuff_over_a_thin_shirt_sleeve_is_acceptable.	Placing_the_blood_pressure_cuff_over_a_thin_shirt_sleeve_is_acceptable.	correct	23	1	multiple_choice	Complete	2013-06-11
JHCP at White Marsh (10001798)	JHCP | Blood Pressure Measurement Training - Part One	Question7_1	Give_a_falsely_high_blood_pressure_reading.	Give_a_falsely_high_blood_pressure_reading.	correct	40	1	multiple_choice	Complete	2013-06-04
JHCP at Wyman Park Internal Medicine (10001815)	JHCP | Blood Pressure Measurement Training - Part One	Question3_1	Three	Three	correct	58	1	multiple_choice	Complete	2013-06-06
EBMC Adult Medicine (10001805)	JHCP | Blood Pressure Measurement Training - Part One	Question12_1	Waiting_time_until_the_start_of_the_first_measurement.	Waiting_time_until_the_start_of_the_first_measurement.	correct	39	1	multiple_choice	Complete	2013-05-28
JHCP at White Marsh (10001798)	JHCP | Blood Pressure Measurement Training - Part One	Question7_1	Give_a_falsely_high_blood_pressure_reading.	Give_a_falsely_high_blood_pressure_reading.	correct	8	1	multiple_choice	Complete	2013-05-07
EBMC Adult Medicine (10001805)	JHCP | Blood Pressure Measurement Training - Part One	Question6_1	The_blood_pressure_cuff_should_be_centered_over_the_radial_artery.	Placing_the_blood_pressure_cuff_over_a_thin_shirt_sleeve_is_acceptable.	incorrect	43	1	multiple_choice	Complete	2013-06-05
JHCP at CANTON CROSSING (60000277)	JHCP | Blood Pressure Measurement Training - Part One	Question16_1	Take_a_single_reading_using_the_automated_Omron_device.	Take_an_average_reading_using_the_automated_Omron_device.	incorrect	109	1	multiple_choice	Complete	2013-05-07
JHCP at Greater Dundalk (10001809)	JHCP | Blood Pressure Measurement Training - Part One	Question14_1	Support_the_patient's_arm_on_a_flat_surface_at_heart_level_during_the_measurement.	Support_the_patient's_arm_on_a_flat_surface_at_heart_level_during_the_measurement.	correct	35	1	multiple_choice	Complete	2013-05-08
JHCP at Greenspring Station (10001799/JHCP at Greenspring Station)	JHCP | Blood Pressure Measurement Training - Part One	Question6_1	The_blood_pressure_cuff_should_be_centered_over_the_radial_artery.	Placing_the_blood_pressure_cuff_over_a_thin_shirt_sleeve_is_acceptable.	incorrect	64	1	multiple_choice	Complete	2013-05-10
JHCP at Greenspring Station (10001799/JHCP at Greenspring Station)	JHCP | Blood Pressure Measurement Training - Part One	Question8_1	It_sets_the_maximum_pressure_that_the_Omron_device_will_inflate_to.	It_sets_the_maximum_pressure_that_the_Omron_device_will_inflate_to.	correct	26	2	multiple_choice	Complete	2013-05-16
JHCP at CANTON CROSSING (60000277)	JHCP | Blood Pressure Measurement Training - Part One	Question6_1	The_blood_pressure_cuff_should_be_centered_over_the_radial_artery.	Placing_the_blood_pressure_cuff_over_a_thin_shirt_sleeve_is_acceptable.	incorrect	37	1	multiple_choice	Complete	2013-05-21
EBMC Adult Medicine (10001805)	JHCP | Blood Pressure Measurement Training - Part One	Question15_1	5_minutes.	5_minutes.	correct	24	1	multiple_choice	Complete	2013-05-07
JHCP at Greenspring Station (10001799/JHCP at Greenspring Station)	JHCP | Blood Pressure Measurement Training - Part One	Question10_1	Obtain_a_manual_blood_pressure_using_the_thigh_cuff_instead_of_using_the_Omron_device.	Obtain_a_manual_blood_pressure_using_the_thigh_cuff_instead_of_using_the_Omron_device.	correct	9	1	multiple_choice	Complete	2013-05-13
JHCP at Wyman Park Internal Medicine (10001815)	JHCP | Blood Pressure Measurement Training - Part One	Question16_1	Take_an_average_reading_using_the_automated_Omron_device.	Take_an_average_reading_using_the_automated_Omron_device.	correct	31	1	multiple_choice	Complete	2013-05-08
JHCP at White Marsh (10001798)	JHCP | Blood Pressure Measurement Training - Part One	Question12_1	Waiting_time_after_the_last_measurement.	Waiting_time_until_the_start_of_the_first_measurement.	incorrect	8	1	multiple_choice	Complete	2013-05-07
JHCP at CANTON CROSSING (60000277)	JHCP | Blood Pressure Measurement Training - Part One	Question4_1	Taking_multiple_readings_increases_the_likelihood_that_the_measured_value_is_closest_to_the_true_value.	Taking_multiple_readings_increases_the_likelihood_that_the_measured_value_is_closest_to_the_true_value.	correct	81	1	multiple_choice	Complete	2013-06-12
EBMC Adult Medicine (10001805)	JHCP | Blood Pressure Measurement Training - Part One	Question2_1	Asking_patients_to_let_their_arm_rest_quietly_in_their_lap.	Recording_the_exact_blood_pressure_instead_of_rounding_to_the_nearest_10.	incorrect	84	1	multiple_choice	Complete	2013-06-03
JHCP at Greenspring Station (10001799/JHCP at Greenspring Station)	JHCP | Blood Pressure Measurement Training - Part One	Question14_1	Support_the_patient's_arm_on_a_flat_surface_at_heart_level_during_the_measurement.	Support_the_patient's_arm_on_a_flat_surface_at_heart_level_during_the_measurement.	correct	26	2	multiple_choice	Complete	2013-05-16
JHCP at White Marsh (10001798)	JHCP | Blood Pressure Measurement Training - Part One	Question13_1	Try_taking_the_blood_pressure_again_using_the_other_arm.	Look_at_the_device_and_the_patient_and_think_stepwise_about_what_might_have_gone_wrong.	incorrect	51	2	multiple_choice	Complete	2013-05-06
JHCP at White Marsh (10001798)	JHCP | Blood Pressure Measurement Training - Part One	Question4_1	Taking_multiple_readings_increases_the_likelihood_that_the_measured_value_is_closest_to_the_true_value.	Taking_multiple_readings_increases_the_likelihood_that_the_measured_value_is_closest_to_the_true_value.	correct	18	1	multiple_choice	Complete	2013-05-06
JHCP at White Marsh (10001798)	JHCP | Blood Pressure Measurement Training - Part One	Question12_1	Waiting_time_until_the_start_of_the_first_measurement.	Waiting_time_until_the_start_of_the_first_measurement.	correct	33	1	multiple_choice	Complete	2013-06-04
JHCP at White Marsh (10001798)	JHCP | Blood Pressure Measurement Training - Part One	Question16_1	Take_an_average_reading_using_the_automated_Omron_device.	Take_an_average_reading_using_the_automated_Omron_device.	correct	41	1	multiple_choice	Complete	2013-06-04
JHCP at Wyman Park Internal Medicine (10001815)	JHCP | Blood Pressure Measurement Training - Part One	Question6_1	The_blood_pressure_cuff_should_be_centered_over_the_radial_artery.	Placing_the_blood_pressure_cuff_over_a_thin_shirt_sleeve_is_acceptable.	incorrect	16	1	multiple_choice	Complete	2013-05-09
JHCP at White Marsh (10001798)	JHCP | Blood Pressure Measurement Training - Part One	Question10_1	Wrap_the_cuff_around_the_patient's_forearm_to_measure_the_blood_pressure.	Obtain_a_manual_blood_pressure_using_the_thigh_cuff_instead_of_using_the_Omron_device.	incorrect	30	1	multiple_choice	Complete	2013-05-14
JHCP at White Marsh (10001798)	JHCP | Blood Pressure Measurement Training - Part One	Question15_1	3_minutes.	5_minutes.	incorrect	37	1	multiple_choice	Complete	2013-05-08
JHCP at White Marsh (10001798)	JHCP | Blood Pressure Measurement Training - Part One	Question11_1	Take_a_single_blood_pressure_reading_using_the_automated_Omron_device.	Take_a_single_blood_pressure_reading_using_the_automated_Omron_device.	correct	18	1	multiple_choice	Complete	2013-05-06
JHCP at Greenspring Station (10001799/JHCP at Greenspring Station)	JHCP | Blood Pressure Measurement Training - Part One	Question4_1	Taking_multiple_readings_increases_the_likelihood_that_the_measured_value_is_closest_to_the_true_value.	Taking_multiple_readings_increases_the_likelihood_that_the_measured_value_is_closest_to_the_true_value.	correct	45	1	multiple_choice	Complete	2013-06-05
JHCP at White Marsh (10001798)	JHCP | Blood Pressure Measurement Training - Part One	Question16_1	Take_an_average_reading_using_the_automated_Omron_device.	Take_an_average_reading_using_the_automated_Omron_device.	correct	29	1	multiple_choice	Complete	2013-05-06
JHCP at Wyman Park Internal Medicine (10001815)	JHCP | Blood Pressure Measurement Training - Part One	Question7_1	Give_a_falsely_high_blood_pressure_reading.	Give_a_falsely_high_blood_pressure_reading.	correct	16	1	multiple_choice	Complete	2013-05-09
JHCP at White Marsh (10001798)	JHCP | Blood Pressure Measurement Training - Part One	Question16_1	Take_an_average_reading_using_the_automated_Omron_device.	Take_an_average_reading_using_the_automated_Omron_device.	correct	8	1	multiple_choice	Complete	2013-05-07
JHCP at Greenspring Station (10001799/JHCP at Greenspring Station)	JHCP | Blood Pressure Measurement Training - Part One	Question3_1	Three	Three	correct	9	1	multiple_choice	Complete	2013-05-13
JHCP at Wyman Park Internal Medicine (10001815)	JHCP | Blood Pressure Measurement Training - Part One	Question14_1	Support_the_patient's_arm_on_a_flat_surface_at_heart_level_during_the_measurement.	Support_the_patient's_arm_on_a_flat_surface_at_heart_level_during_the_measurement.	correct	17	1	multiple_choice	Complete	2013-05-09
JHCP at White Marsh (10001798)	JHCP | Blood Pressure Measurement Training - Part One	Question15_1	10_minutes.	5_minutes.	incorrect	30	1	multiple_choice	Complete	2013-05-14
JHCP at White Marsh (10001798)	JHCP | Blood Pressure Measurement Training - Part One	Question6_1	The_blood_pressure_cuff_should_be_centered_over_the_radial_artery.	Placing_the_blood_pressure_cuff_over_a_thin_shirt_sleeve_is_acceptable.	incorrect	57	1	multiple_choice	Complete	2013-05-08
JHCP at Wyman Park Podiatry (10003422)	JHCP | Blood Pressure Measurement Training - Part One	Question14_1	Support_the_patient's_arm_on_a_flat_surface_at_heart_level_during_the_measurement.	Support_the_patient's_arm_on_a_flat_surface_at_heart_level_during_the_measurement.	correct	14	1	multiple_choice	Complete	2013-05-13
JHCP BALT&NORTH REG (60002230)	JHCP | Blood Pressure Measurement Training - Part One	Question12_1	Waiting_time_after_the_last_measurement.	Waiting_time_until_the_start_of_the_first_measurement.	incorrect	41	1	multiple_choice	Complete	2013-05-24
JHCP at White Marsh (10001798)	JHCP | Blood Pressure Measurement Training - Part One	Question8_1	It_sets_the_maximum_pressure_that_the_Omron_device_will_inflate_to.	It_sets_the_maximum_pressure_that_the_Omron_device_will_inflate_to.	correct	30	1	multiple_choice	Complete	2013-05-14
JHCP at Greater Dundalk (10001809)	JHCP | Blood Pressure Measurement Training - Part One	Question9_1	Blood_pressure_cuffs_should_be_inspected_regularly_for_leaks.	Blood_pressure_cuffs_should_be_inspected_regularly_for_leaks.	correct	35	1	multiple_choice	Complete	2013-05-08
EBMC Adult Medicine (10001805)	JHCP | Blood Pressure Measurement Training - Part One	Question12_1	Waiting_time_until_the_start_of_the_first_measurement.	Waiting_time_until_the_start_of_the_first_measurement.	correct	15	1	multiple_choice	Complete	2013-05-07
JHCP at Wyman Park Internal Medicine (10001815)	JHCP | Blood Pressure Measurement Training - Part One	Question4_1	Taking_multiple_readings_increases_the_likelihood_that_the_measured_value_is_closest_to_the_true_value.	Taking_multiple_readings_increases_the_likelihood_that_the_measured_value_is_closest_to_the_true_value.	correct	28	1	multiple_choice	Complete	2013-05-08
JHCP at Greater Dundalk (10001809)	JHCP | Blood Pressure Measurement Training - Part One	Question8_1	It_sets_the_maximum_pressure_that_the_Omron_device_will_inflate_to.	It_sets_the_maximum_pressure_that_the_Omron_device_will_inflate_to.	correct	64	1	multiple_choice	Complete	2013-06-05
JHCP at White Marsh (10001798)	JHCP | Blood Pressure Measurement Training - Part One	Question10_1	Wrap_the_cuff_around_the_patient's_forearm_to_measure_the_blood_pressure.	Obtain_a_manual_blood_pressure_using_the_thigh_cuff_instead_of_using_the_Omron_device.	incorrect	57	1	multiple_choice	Complete	2013-05-08
JHCP at Greenspring Station (10001799/JHCP at Greenspring Station)	JHCP | Blood Pressure Measurement Training - Part One	Question10_1	Wrap_the_cuff_around_the_patient's_forearm_to_measure_the_blood_pressure.	Obtain_a_manual_blood_pressure_using_the_thigh_cuff_instead_of_using_the_Omron_device.	incorrect	64	1	multiple_choice	Complete	2013-05-10
JHCP at Greenspring Station (10001799/JHCP at Greenspring Station)	JHCP | Blood Pressure Measurement Training - Part One	Question7_1	Give_a_falsely_high_blood_pressure_reading.	Give_a_falsely_high_blood_pressure_reading.	correct	45	1	multiple_choice	Complete	2013-06-05
JHCP at Wyman Park Internal Medicine (10001815)	JHCP | Blood Pressure Measurement Training - Part One	Question9_1	Blood_pressure_cuffs_should_be_inspected_regularly_for_leaks.	Blood_pressure_cuffs_should_be_inspected_regularly_for_leaks.	correct	16	1	multiple_choice	Complete	2013-05-09
JHCP at White Marsh (10001798)	JHCP | Blood Pressure Measurement Training - Part One	Question13_1	Try_taking_the_blood_pressure_again_using_the_other_arm.	Look_at_the_device_and_the_patient_and_think_stepwise_about_what_might_have_gone_wrong.	incorrect	49	1	multiple_choice	Complete	2013-05-07
JHCP at White Marsh (10001798)	JHCP | Blood Pressure Measurement Training - Part One	Question16_1	Take_an_average_reading_using_the_automated_Omron_device.	Take_an_average_reading_using_the_automated_Omron_device.	correct	18	1	multiple_choice	Complete	2013-05-06
JHCP at White Marsh (10001798)	JHCP | Blood Pressure Measurement Training - Part One	Question15_1	5_minutes.	5_minutes.	correct	92	1	multiple_choice	Complete	2013-06-04
EBMC Adult Medicine (10001805)	JHCP | Blood Pressure Measurement Training - Part One	Question4_1	Taking_multiple_readings_increases_the_likelihood_that_the_measured_value_is_closest_to_the_true_value.	Taking_multiple_readings_increases_the_likelihood_that_the_measured_value_is_closest_to_the_true_value.	correct	22	2	multiple_choice	Complete	2013-05-07
JHCP at Wyman Park Internal Medicine (10001815)	JHCP | Blood Pressure Measurement Training - Part One	Question2_1	Recording_the_exact_blood_pressure_instead_of_rounding_to_the_nearest_10.	Recording_the_exact_blood_pressure_instead_of_rounding_to_the_nearest_10.	correct	16	1	multiple_choice	Complete	2013-05-09
JHCP at White Marsh (10001798)	JHCP | Blood Pressure Measurement Training - Part One	Question12_1	Waiting_time_until_the_start_of_the_first_measurement.	Waiting_time_until_the_start_of_the_first_measurement.	correct	35	1	multiple_choice	Complete	2013-05-08
JHCP at Wyman Park Internal Medicine (10001815)	JHCP | Blood Pressure Measurement Training - Part One	Question2_1	Recording_the_exact_blood_pressure_instead_of_rounding_to_the_nearest_10.	Recording_the_exact_blood_pressure_instead_of_rounding_to_the_nearest_10.	correct	28	1	multiple_choice	Complete	2013-05-08
EBMC Adult Medicine (10001805)	JHCP | Blood Pressure Measurement Training - Part One	Question15_1	5_minutes.	5_minutes.	correct	43	1	multiple_choice	Complete	2013-06-05
JHCP at Greenspring Station (10001799/JHCP at Greenspring Station)	JHCP | Blood Pressure Measurement Training - Part One	Question13_1	Look_at_the_device_and_the_patient_and_think_stepwise_about_what_might_have_gone_wrong.	Look_at_the_device_and_the_patient_and_think_stepwise_about_what_might_have_gone_wrong.	correct	9	1	multiple_choice	Complete	2013-05-13
JHCP at White Marsh (10001798)	JHCP | Blood Pressure Measurement Training - Part One	Question8_1	It_sets_the_maximum_pressure_that_the_Omron_device_will_inflate_to.	It_sets_the_maximum_pressure_that_the_Omron_device_will_inflate_to.	correct	38	1	multiple_choice	Complete	2013-06-04
JHCP at White Marsh (10001798)	JHCP | Blood Pressure Measurement Training - Part One	Question16_1	Take_an_average_reading_using_the_automated_Omron_device.	Take_an_average_reading_using_the_automated_Omron_device.	correct	24	1	multiple_choice	Complete	2013-05-06
EBMC Adult Medicine (10001805)	JHCP | Blood Pressure Measurement Training - Part One	Question6_1	The_blood_pressure_cuff_should_be_centered_over_the_radial_artery.	Placing_the_blood_pressure_cuff_over_a_thin_shirt_sleeve_is_acceptable.	incorrect	43	1	multiple_choice	Complete	2013-05-07
JHCP at Wyman Park Internal Medicine (10001815)	JHCP | Blood Pressure Measurement Training - Part One	Question15_1	5_minutes.	5_minutes.	correct	18	1	multiple_choice	Complete	2013-05-09
JHCP at Greenspring Station (10001799/JHCP at Greenspring Station)	JHCP | Blood Pressure Measurement Training - Part One	Question4_1	Taking_multiple_readings_increases_the_likelihood_that_the_measured_value_is_closest_to_the_true_value.	Taking_multiple_readings_increases_the_likelihood_that_the_measured_value_is_closest_to_the_true_value.	correct	54	1	multiple_choice	Complete	2013-05-13
JHCP at CANTON CROSSING (60000277)	JHCP | Blood Pressure Measurement Training - Part One	Question6_1	The_blood_pressure_cuff_should_be_centered_over_the_radial_artery.	Placing_the_blood_pressure_cuff_over_a_thin_shirt_sleeve_is_acceptable.	incorrect	310	2	multiple_choice	Complete	2013-06-12
JHCP at Wyman Park Internal Medicine (10001815)	JHCP | Blood Pressure Measurement Training - Part One	Question13_1	Look_at_the_device_and_the_patient_and_think_stepwise_about_what_might_have_gone_wrong.	Look_at_the_device_and_the_patient_and_think_stepwise_about_what_might_have_gone_wrong.	correct	31	1	multiple_choice	Complete	2013-05-08
JHCP at White Marsh (10001798)	JHCP | Blood Pressure Measurement Training - Part One	Question2_1	Recording_the_exact_blood_pressure_instead_of_rounding_to_the_nearest_10.	Recording_the_exact_blood_pressure_instead_of_rounding_to_the_nearest_10.	correct	40	1	multiple_choice	Complete	2013-06-04
JHCP at White Marsh (10001798)	JHCP | Blood Pressure Measurement Training - Part One	Question8_1	It_sets_the_maximum_pressure_that_the_Omron_device_will_inflate_to.	It_sets_the_maximum_pressure_that_the_Omron_device_will_inflate_to.	correct	78	1	multiple_choice	Complete	2013-05-17
EBMC Adult Medicine (10001805)	JHCP | Blood Pressure Measurement Training - Part One	Question13_1	Try_taking_the_blood_pressure_again_using_the_other_arm.	Look_at_the_device_and_the_patient_and_think_stepwise_about_what_might_have_gone_wrong.	incorrect	15	1	multiple_choice	Complete	2013-05-07
JHCP at White Marsh (10001798)	JHCP | Blood Pressure Measurement Training - Part One	Question8_1	It_sets_the_maximum_pressure_that_the_Omron_device_will_inflate_to.	It_sets_the_maximum_pressure_that_the_Omron_device_will_inflate_to.	correct	33	1	multiple_choice	Complete	2013-06-04
JHCP at Wyman Park Internal Medicine (10001815)	JHCP | Blood Pressure Measurement Training - Part One	Question16_1	Take_a_single_reading_using_the_automated_Omron_device.	Take_an_average_reading_using_the_automated_Omron_device.	incorrect	17	1	multiple_choice	Complete	2013-05-09
JHCP at White Marsh (10001798)	JHCP | Blood Pressure Measurement Training - Part One	Question8_1	It_sets_the_maximum_pressure_that_the_Omron_device_will_inflate_to.	It_sets_the_maximum_pressure_that_the_Omron_device_will_inflate_to.	correct	51	2	multiple_choice	Complete	2013-05-06
JHCP at Greater Dundalk (10001809)	JHCP | Blood Pressure Measurement Training - Part One	Question8_1	It_sets_the_maximum_pressure_that_the_Omron_device_will_inflate_to.	It_sets_the_maximum_pressure_that_the_Omron_device_will_inflate_to.	correct	35	1	multiple_choice	Complete	2013-05-08
EBMC Adult Medicine (10001805)	JHCP | Blood Pressure Measurement Training - Part One	Question9_1	Blood_pressure_cuffs_should_be_inspected_regularly_for_leaks.	Blood_pressure_cuffs_should_be_inspected_regularly_for_leaks.	correct	33	1	multiple_choice	Complete	2013-05-21
JHCP at Greater Dundalk (10001809)	JHCP | Blood Pressure Measurement Training - Part One	Question3_1	Three	Three	correct	30	1	multiple_choice	Complete	2013-05-08
JHCP at CANTON CROSSING (60000277)	JHCP | Blood Pressure Measurement Training - Part One	Question14_1	Support_the_patient's_arm_on_a_flat_surface_at_heart_level_during_the_measurement.	Support_the_patient's_arm_on_a_flat_surface_at_heart_level_during_the_measurement.	correct	37	1	multiple_choice	Complete	2013-05-21
JHCP at Greenspring Station (10001799/JHCP at Greenspring Station)	JHCP | Blood Pressure Measurement Training - Part One	Question7_1	Give_a_falsely_low_blood_pressure_reading.	Give_a_falsely_high_blood_pressure_reading.	incorrect	54	1	multiple_choice	Complete	2013-05-13
JHCP at Greater Dundalk (10001809)	JHCP | Blood Pressure Measurement Training - Part One	Question12_1	Waiting_time_until_the_start_of_the_first_measurement.	Waiting_time_until_the_start_of_the_first_measurement.	correct	64	1	multiple_choice	Complete	2013-06-05
EBMC Adult Medicine (10001805)	JHCP | Blood Pressure Measurement Training - Part One	Question9_1	Blood_pressure_cuffs_should_be_inspected_regularly_for_leaks.	Blood_pressure_cuffs_should_be_inspected_regularly_for_leaks.	correct	22	2	multiple_choice	Complete	2013-05-07
JHCP at White Marsh (10001798)	JHCP | Blood Pressure Measurement Training - Part One	Question7_1	Give_a_falsely_high_blood_pressure_reading.	Give_a_falsely_high_blood_pressure_reading.	correct	41	1	multiple_choice	Complete	2013-06-04
JHCP at White Marsh (10001798)	JHCP | Blood Pressure Measurement Training - Part One	Question14_1	Support_the_patient's_arm_on_a_flat_surface_at_heart_level_during_the_measurement.	Support_the_patient's_arm_on_a_flat_surface_at_heart_level_during_the_measurement.	correct	41	1	multiple_choice	Complete	2013-05-17
JHCP BALT&NORTH REG (60002230)	JHCP | Blood Pressure Measurement Training - Part One	Question7_1	Give_a_falsely_high_blood_pressure_reading.	Give_a_falsely_high_blood_pressure_reading.	correct	41	1	multiple_choice	Complete	2013-05-24
JHCP at White Marsh (10001798)	JHCP | Blood Pressure Measurement Training - Part One	Question4_1	Taking_multiple_readings_increases_the_likelihood_that_the_measured_value_is_closest_to_the_true_value.	Taking_multiple_readings_increases_the_likelihood_that_the_measured_value_is_closest_to_the_true_value.	correct	16	1	multiple_choice	Complete	2013-05-22
JHCP at White Marsh (10001798)	JHCP | Blood Pressure Measurement Training - Part One	Question6_1	The_blood_pressure_cuff_should_be_centered_over_the_radial_artery.	Placing_the_blood_pressure_cuff_over_a_thin_shirt_sleeve_is_acceptable.	incorrect	35	1	multiple_choice	Complete	2013-05-08
JHCP at White Marsh (10001798)	JHCP | Blood Pressure Measurement Training - Part One	Question6_1	Placing_the_blood_pressure_cuff_over_a_thin_shirt_sleeve_is_acceptable.	Placing_the_blood_pressure_cuff_over_a_thin_shirt_sleeve_is_acceptable.	correct	16	1	multiple_choice	Complete	2013-05-22
EBMC Adult Medicine (10001805)	JHCP | Blood Pressure Measurement Training - Part One	Question3_1	Three	Three	correct	54	1	multiple_choice	Complete	2013-05-07
JHCP at White Marsh (10001798)	JHCP | Blood Pressure Measurement Training - Part One	Question10_1	Obtain_a_manual_blood_pressure_using_the_thigh_cuff_instead_of_using_the_Omron_device.	Obtain_a_manual_blood_pressure_using_the_thigh_cuff_instead_of_using_the_Omron_device.	correct	51	2	multiple_choice	Complete	2013-05-06
JHCP at White Marsh (10001798)	JHCP | Blood Pressure Measurement Training - Part One	Question3_1	Three	Three	correct	49	1	multiple_choice	Complete	2013-05-07
JHCP at Greenspring Station (10001799/JHCP at Greenspring Station)	JHCP | Blood Pressure Measurement Training - Part One	Question14_1	Support_the_patient's_arm_on_a_flat_surface_at_heart_level_during_the_measurement.	Support_the_patient's_arm_on_a_flat_surface_at_heart_level_during_the_measurement.	correct	45	1	multiple_choice	Complete	2013-06-05
EBMC Adult Medicine (10001805)	JHCP | Blood Pressure Measurement Training - Part One	Question10_1	Obtain_a_manual_blood_pressure_using_the_thigh_cuff_instead_of_using_the_Omron_device.	Obtain_a_manual_blood_pressure_using_the_thigh_cuff_instead_of_using_the_Omron_device.	correct	33	1	multiple_choice	Complete	2013-05-21
EBMC Adult Medicine (10001805)	JHCP | Blood Pressure Measurement Training - Part One	Question7_1	Give_a_falsely_high_blood_pressure_reading.	Give_a_falsely_high_blood_pressure_reading.	correct	41	1	multiple_choice	Complete	2013-05-07
JHCP at CANTON CROSSING (60000277)	JHCP | Blood Pressure Measurement Training - Part One	Question4_1	Taking_multiple_readings_ensures_that_subsequent_readings_are_higher_than_the_first_reading__which_is_usually_low.	Taking_multiple_readings_increases_the_likelihood_that_the_measured_value_is_closest_to_the_true_value.	incorrect	23	1	multiple_choice	Complete	2013-06-11
JHCP at Greenspring Station (10001799/JHCP at Greenspring Station)	JHCP | Blood Pressure Measurement Training - Part One	Question6_1	The_blood_pressure_cuff_should_be_centered_over_the_radial_artery.	Placing_the_blood_pressure_cuff_over_a_thin_shirt_sleeve_is_acceptable.	incorrect	26	2	multiple_choice	Complete	2013-05-16
JHCP at Wyman Park Internal Medicine (10001815)	JHCP | Blood Pressure Measurement Training - Part One	Question4_1	Taking_multiple_readings_increases_the_likelihood_that_the_measured_value_is_closest_to_the_true_value.	Taking_multiple_readings_increases_the_likelihood_that_the_measured_value_is_closest_to_the_true_value.	correct	18	1	multiple_choice	Complete	2013-05-09
EBMC Adult Medicine (10001805)	JHCP | Blood Pressure Measurement Training - Part One	Question2_1	Recording_the_exact_blood_pressure_instead_of_rounding_to_the_nearest_10.	Recording_the_exact_blood_pressure_instead_of_rounding_to_the_nearest_10.	correct	64	1	multiple_choice	Complete	2013-05-10
JHCP at CANTON CROSSING (60000277)	JHCP | Blood Pressure Measurement Training - Part One	Question2_1	Recording_the_exact_blood_pressure_instead_of_rounding_to_the_nearest_10.	Recording_the_exact_blood_pressure_instead_of_rounding_to_the_nearest_10.	correct	36	1	multiple_choice	Complete	2013-06-27
JHCP at Wyman Park Internal Medicine (10001815)	JHCP | Blood Pressure Measurement Training - Part One	Question15_1	5_minutes.	5_minutes.	correct	58	1	multiple_choice	Complete	2013-06-06
JHCP at Greater Dundalk (10001809)	JHCP | Blood Pressure Measurement Training - Part One	Question14_1	Support_the_patient's_arm_on_a_flat_surface_at_heart_level_during_the_measurement.	Support_the_patient's_arm_on_a_flat_surface_at_heart_level_during_the_measurement.	correct	42	1	multiple_choice	Complete	2013-06-05
JHCP at White Marsh (10001798)	JHCP | Blood Pressure Measurement Training - Part One	Question9_1	Blood_pressure_cuffs_should_be_inspected_regularly_for_leaks.	Blood_pressure_cuffs_should_be_inspected_regularly_for_leaks.	correct	24	1	multiple_choice	Complete	2013-05-06
EBMC Adult Medicine (10001805)	JHCP | Blood Pressure Measurement Training - Part One	Question12_1	Waiting_time_until_the_start_of_the_first_measurement.	Waiting_time_until_the_start_of_the_first_measurement.	correct	189	1	multiple_choice	Complete	2013-05-08
JHCP at Greenspring Station (10001799/JHCP at Greenspring Station)	JHCP | Blood Pressure Measurement Training - Part One	Question14_1	Support_the_patient's_arm_on_a_flat_surface_at_heart_level_during_the_measurement.	Support_the_patient's_arm_on_a_flat_surface_at_heart_level_during_the_measurement.	correct	9	1	multiple_choice	Complete	2013-05-13
JHCP at CANTON CROSSING (60000277)	JHCP | Blood Pressure Measurement Training - Part One	Question9_1	Blood_pressure_cuffs_should_be_inspected_regularly_for_leaks.	Blood_pressure_cuffs_should_be_inspected_regularly_for_leaks.	correct	81	1	multiple_choice	Complete	2013-06-12
JHCP at Wyman Park Internal Medicine (10001815)	JHCP | Blood Pressure Measurement Training - Part One	Question8_1	It_sets_the_maximum_pressure_that_the_Omron_device_will_inflate_to.	It_sets_the_maximum_pressure_that_the_Omron_device_will_inflate_to.	correct	31	1	multiple_choice	Complete	2013-05-08
JHCP at Wyman Park Internal Medicine (10001815)	JHCP | Blood Pressure Measurement Training - Part One	Question3_1	Three	Three	correct	16	1	multiple_choice	Complete	2013-05-09
JHCP at Wyman Park Internal Medicine (10001815)	JHCP | Blood Pressure Measurement Training - Part One	Question11_1	Take_a_single_blood_pressure_reading_using_the_automated_Omron_device.	Take_a_single_blood_pressure_reading_using_the_automated_Omron_device.	correct	18	1	multiple_choice	Complete	2013-05-09
JHCP at White Marsh (10001798)	JHCP | Blood Pressure Measurement Training - Part One	Question15_1	5_minutes.	5_minutes.	correct	18	1	multiple_choice	Complete	2013-05-06
JHCP at White Marsh (10001798)	JHCP | Blood Pressure Measurement Training - Part One	Question6_1	The_blood_pressure_cuff_should_be_centered_over_the_radial_artery.	Placing_the_blood_pressure_cuff_over_a_thin_shirt_sleeve_is_acceptable.	incorrect	38	1	multiple_choice	Complete	2013-06-04
EBMC Adult Medicine (10001805)	JHCP | Blood Pressure Measurement Training - Part One	Question14_1	Support_the_patient's_arm_on_a_flat_surface_at_heart_level_during_the_measurement.	Support_the_patient's_arm_on_a_flat_surface_at_heart_level_during_the_measurement.	correct	189	1	multiple_choice	Complete	2013-05-08
EBMC Adult Medicine (10001805)	JHCP | Blood Pressure Measurement Training - Part One	Question4_1	Taking_multiple_readings_increases_the_likelihood_that_the_measured_value_is_closest_to_the_true_value.	Taking_multiple_readings_increases_the_likelihood_that_the_measured_value_is_closest_to_the_true_value.	correct	34	1	multiple_choice	Complete	2013-05-20
JHCP at Wyman Park Internal Medicine (10001815)	JHCP | Blood Pressure Measurement Training - Part One	Question7_1	Give_a_falsely_high_blood_pressure_reading.	Give_a_falsely_high_blood_pressure_reading.	correct	17	1	multiple_choice	Complete	2013-05-09
JHCP at White Marsh (10001798)	JHCP | Blood Pressure Measurement Training - Part One	Question4_1	Taking_multiple_readings_increases_the_likelihood_that_the_measured_value_is_closest_to_the_true_value.	Taking_multiple_readings_increases_the_likelihood_that_the_measured_value_is_closest_to_the_true_value.	correct	35	1	multiple_choice	Complete	2013-05-08
JHCP at Greenspring Station (10001799/JHCP at Greenspring Station)	JHCP | Blood Pressure Measurement Training - Part One	Question14_1	Support_the_patient's_arm_on_a_flat_surface_at_heart_level_during_the_measurement.	Support_the_patient's_arm_on_a_flat_surface_at_heart_level_during_the_measurement.	correct	64	1	multiple_choice	Complete	2013-05-10
JHCP at CANTON CROSSING (60000277)	JHCP | Blood Pressure Measurement Training - Part One	Question7_1	Give_a_falsely_high_blood_pressure_reading.	Give_a_falsely_high_blood_pressure_reading.	correct	81	1	multiple_choice	Complete	2013-06-12
JHCP at White Marsh (10001798)	JHCP | Blood Pressure Measurement Training - Part One	Question4_1	Taking_multiple_readings_increases_the_likelihood_that_the_measured_value_is_closest_to_the_true_value.	Taking_multiple_readings_increases_the_likelihood_that_the_measured_value_is_closest_to_the_true_value.	correct	29	1	multiple_choice	Complete	2013-05-06
EBMC Adult Medicine (10001805)	JHCP | Blood Pressure Measurement Training - Part One	Question15_1	5_minutes.	5_minutes.	correct	33	1	multiple_choice	Complete	2013-05-21
JHCP at White Marsh (10001798)	JHCP | Blood Pressure Measurement Training - Part One	Question14_1	Support_the_patient's_arm_on_a_flat_surface_at_heart_level_during_the_measurement.	Support_the_patient's_arm_on_a_flat_surface_at_heart_level_during_the_measurement.	correct	49	1	multiple_choice	Complete	2013-05-07
EBMC Adult Medicine (10001805)	JHCP | Blood Pressure Measurement Training - Part One	Question4_1	Taking_multiple_readings_ensures_that_subsequent_readings_are_higher_than_the_first_reading__which_is_usually_low.	Taking_multiple_readings_increases_the_likelihood_that_the_measured_value_is_closest_to_the_true_value.	incorrect	84	1	multiple_choice	Complete	2013-06-03
JHCP at CANTON CROSSING (60000277)	JHCP | Blood Pressure Measurement Training - Part One	Question3_1	Four	Three	incorrect	310	2	multiple_choice	Complete	2013-06-12
JHCP at White Marsh (10001798)	JHCP | Blood Pressure Measurement Training - Part One	Question7_1	Give_a_falsely_high_blood_pressure_reading.	Give_a_falsely_high_blood_pressure_reading.	correct	38	1	multiple_choice	Complete	2013-06-04
JHCP at White Marsh (10001798)	JHCP | Blood Pressure Measurement Training - Part One	Question11_1	Take_a_single_blood_pressure_reading_using_the_automated_Omron_device.	Take_a_single_blood_pressure_reading_using_the_automated_Omron_device.	correct	52	1	multiple_choice	Complete	2013-05-17
JHCP at CANTON CROSSING (60000277)	JHCP | Blood Pressure Measurement Training - Part One	Question12_1	Waiting_time_until_the_start_of_the_first_measurement.	Waiting_time_until_the_start_of_the_first_measurement.	correct	23	1	multiple_choice	Complete	2013-06-11
EBMC Adult Medicine (10001805)	JHCP | Blood Pressure Measurement Training - Part One	Question10_1	Obtain_a_manual_blood_pressure_using_the_thigh_cuff_instead_of_using_the_Omron_device.	Obtain_a_manual_blood_pressure_using_the_thigh_cuff_instead_of_using_the_Omron_device.	correct	54	1	multiple_choice	Complete	2013-05-07
EBMC Adult Medicine (10001805)	JHCP | Blood Pressure Measurement Training - Part One	Question10_1	Obtain_a_manual_blood_pressure_using_the_thigh_cuff_instead_of_using_the_Omron_device.	Obtain_a_manual_blood_pressure_using_the_thigh_cuff_instead_of_using_the_Omron_device.	correct	43	1	multiple_choice	Complete	2013-05-07
JHCP at White Marsh (10001798)	JHCP | Blood Pressure Measurement Training - Part One	Question2_1	Recording_the_exact_blood_pressure_instead_of_rounding_to_the_nearest_10.	Recording_the_exact_blood_pressure_instead_of_rounding_to_the_nearest_10.	correct	8	1	multiple_choice	Complete	2013-05-07
JHCP BALT&NORTH REG (60002230)	JHCP | Blood Pressure Measurement Training - Part One	Question11_1	Take_a_single_blood_pressure_reading_using_the_automated_Omron_device.	Take_a_single_blood_pressure_reading_using_the_automated_Omron_device.	correct	41	1	multiple_choice	Complete	2013-05-24
EBMC Adult Medicine (10001805)	JHCP | Blood Pressure Measurement Training - Part One	Question3_1	Three	Three	correct	47	1	multiple_choice	Complete	2013-05-08
EBMC Adult Medicine (10001805)	JHCP | Blood Pressure Measurement Training - Part One	Question6_1	Placing_the_blood_pressure_cuff_over_a_thin_shirt_sleeve_is_acceptable.	Placing_the_blood_pressure_cuff_over_a_thin_shirt_sleeve_is_acceptable.	correct	45	1	multiple_choice	Complete	2013-05-21
JHCP at White Marsh (10001798)	JHCP | Blood Pressure Measurement Training - Part One	Question4_1	Taking_multiple_readings_increases_the_likelihood_that_the_measured_value_is_closest_to_the_true_value.	Taking_multiple_readings_increases_the_likelihood_that_the_measured_value_is_closest_to_the_true_value.	correct	33	1	multiple_choice	Complete	2013-06-04
EBMC Adult Medicine (10001805)	JHCP | Blood Pressure Measurement Training - Part One	Question3_1	Three	Three	correct	22	2	multiple_choice	Complete	2013-05-07
JHCP at Greater Dundalk (10001809)	JHCP | Blood Pressure Measurement Training - Part One	Question13_1	Try_taking_the_blood_pressure_again_using_the_other_arm.	Look_at_the_device_and_the_patient_and_think_stepwise_about_what_might_have_gone_wrong.	incorrect	42	1	multiple_choice	Complete	2013-06-05
EBMC Adult Medicine (10001805)	JHCP | Blood Pressure Measurement Training - Part One	Question6_1	The_blood_pressure_cuff_should_be_centered_over_the_radial_artery.	Placing_the_blood_pressure_cuff_over_a_thin_shirt_sleeve_is_acceptable.	incorrect	22	2	multiple_choice	Complete	2013-05-07
JHCP at CANTON CROSSING (60000277)	JHCP | Blood Pressure Measurement Training - Part One	Question11_1	Take_a_single_blood_pressure_reading_using_the_automated_Omron_device.	Take_a_single_blood_pressure_reading_using_the_automated_Omron_device.	correct	13	1	multiple_choice	Complete	2013-06-27
EBMC Adult Medicine (10001805)	JHCP | Blood Pressure Measurement Training - Part One	Question13_1	Look_at_the_device_and_the_patient_and_think_stepwise_about_what_might_have_gone_wrong.	Look_at_the_device_and_the_patient_and_think_stepwise_about_what_might_have_gone_wrong.	correct	54	1	multiple_choice	Complete	2013-05-07
EBMC Adult Medicine (10001805)	JHCP | Blood Pressure Measurement Training - Part One	Question7_1	Give_a_falsely_low_blood_pressure_reading.	Give_a_falsely_high_blood_pressure_reading.	incorrect	43	1	multiple_choice	Complete	2013-06-05
JHCP at White Marsh (10001798)	JHCP | Blood Pressure Measurement Training - Part One	Question14_1	Support_the_patient's_arm_on_a_flat_surface_at_heart_level_during_the_measurement.	Support_the_patient's_arm_on_a_flat_surface_at_heart_level_during_the_measurement.	correct	18	1	multiple_choice	Complete	2013-05-06
JHCP at Wyman Park Internal Medicine (10001815)	JHCP | Blood Pressure Measurement Training - Part One	Question2_1	Recording_the_exact_blood_pressure_instead_of_rounding_to_the_nearest_10.	Recording_the_exact_blood_pressure_instead_of_rounding_to_the_nearest_10.	correct	31	1	multiple_choice	Complete	2013-05-08
JHCP at White Marsh (10001798)	JHCP | Blood Pressure Measurement Training - Part One	Question4_1	Taking_multiple_readings_increases_the_likelihood_that_the_measured_value_is_closest_to_the_true_value.	Taking_multiple_readings_increases_the_likelihood_that_the_measured_value_is_closest_to_the_true_value.	correct	29	1	multiple_choice	Complete	2013-05-10
JHCP at White Marsh (10001798)	JHCP | Blood Pressure Measurement Training - Part One	Question16_1	Take_an_average_reading_using_the_automated_Omron_device.	Take_an_average_reading_using_the_automated_Omron_device.	correct	92	1	multiple_choice	Complete	2013-06-04
EBMC Adult Medicine (10001805)	JHCP | Blood Pressure Measurement Training - Part One	Question14_1	Support_the_patient's_arm_on_a_flat_surface_at_heart_level_during_the_measurement.	Support_the_patient's_arm_on_a_flat_surface_at_heart_level_during_the_measurement.	correct	33	1	multiple_choice	Complete	2013-05-21
JHCP at White Marsh (10001798)	JHCP | Blood Pressure Measurement Training - Part One	Question4_1	Taking_multiple_readings_increases_the_likelihood_that_the_measured_value_is_closest_to_the_true_value.	Taking_multiple_readings_increases_the_likelihood_that_the_measured_value_is_closest_to_the_true_value.	correct	40	1	multiple_choice	Complete	2013-06-04
EBMC Adult Medicine (10001805)	JHCP | Blood Pressure Measurement Training - Part One	Question6_1	Placing_the_blood_pressure_cuff_over_a_thin_shirt_sleeve_is_acceptable.	Placing_the_blood_pressure_cuff_over_a_thin_shirt_sleeve_is_acceptable.	correct	41	1	multiple_choice	Complete	2013-05-07
JHCP at Greenspring Station (10001799/JHCP at Greenspring Station)	JHCP | Blood Pressure Measurement Training - Part One	Question11_1	Take_a_single_blood_pressure_reading_using_the_automated_Omron_device.	Take_a_single_blood_pressure_reading_using_the_automated_Omron_device.	correct	26	2	multiple_choice	Complete	2013-05-16
JHCP at Greater Dundalk (10001809)	JHCP | Blood Pressure Measurement Training - Part One	Question8_1	It_sets_the_maximum_pressure_that_the_Omron_device_will_inflate_to.	It_sets_the_maximum_pressure_that_the_Omron_device_will_inflate_to.	correct	29	1	multiple_choice	Complete	2013-05-16
JHCP at White Marsh (10001798)	JHCP | Blood Pressure Measurement Training - Part One	Question11_1	Take_a_single_blood_pressure_reading_using_the_automated_Omron_device.	Take_a_single_blood_pressure_reading_using_the_automated_Omron_device.	correct	49	1	multiple_choice	Complete	2013-05-07
EBMC Adult Medicine (10001805)	JHCP | Blood Pressure Measurement Training - Part One	Question12_1	Waiting_time_until_the_start_of_the_first_measurement.	Waiting_time_until_the_start_of_the_first_measurement.	correct	43	1	multiple_choice	Complete	2013-06-05
JHCP at CANTON CROSSING (60000277)	JHCP | Blood Pressure Measurement Training - Part One	Question10_1	Obtain_a_manual_blood_pressure_using_the_thigh_cuff_instead_of_using_the_Omron_device.	Obtain_a_manual_blood_pressure_using_the_thigh_cuff_instead_of_using_the_Omron_device.	correct	310	2	multiple_choice	Complete	2013-06-12
JHCP at White Marsh (10001798)	JHCP | Blood Pressure Measurement Training - Part One	Question3_1	Three	Three	correct	40	1	multiple_choice	Complete	2013-06-04
JHCP at White Marsh (10001798)	JHCP | Blood Pressure Measurement Training - Part One	Question10_1	Obtain_a_manual_blood_pressure_using_the_thigh_cuff_instead_of_using_the_Omron_device.	Obtain_a_manual_blood_pressure_using_the_thigh_cuff_instead_of_using_the_Omron_device.	correct	18	1	multiple_choice	Complete	2013-05-06
EBMC Adult Medicine (10001805)	JHCP | Blood Pressure Measurement Training - Part One	Question3_1	Three	Three	correct	33	1	multiple_choice	Complete	2013-05-21
JHCP at White Marsh (10001798)	JHCP | Blood Pressure Measurement Training - Part One	Question14_1	Support_the_patient's_arm_on_a_flat_surface_at_heart_level_during_the_measurement.	Support_the_patient's_arm_on_a_flat_surface_at_heart_level_during_the_measurement.	correct	29	1	multiple_choice	Complete	2013-05-10
EBMC Adult Medicine (10001805)	JHCP | Blood Pressure Measurement Training - Part One	Question13_1	Look_at_the_device_and_the_patient_and_think_stepwise_about_what_might_have_gone_wrong.	Look_at_the_device_and_the_patient_and_think_stepwise_about_what_might_have_gone_wrong.	correct	22	2	multiple_choice	Complete	2013-05-07
JHCP BALT&NORTH REG (60002230)	JHCP | Blood Pressure Measurement Training - Part One	Question8_1	It_sets_the_maximum_pressure_that_the_Omron_device_will_inflate_to.	It_sets_the_maximum_pressure_that_the_Omron_device_will_inflate_to.	correct	41	1	multiple_choice	Complete	2013-05-24
EBMC Adult Medicine (10001805)	JHCP | Blood Pressure Measurement Training - Part One	Question7_1	Give_a_falsely_high_blood_pressure_reading.	Give_a_falsely_high_blood_pressure_reading.	correct	47	1	multiple_choice	Complete	2013-05-08
EBMC Adult Medicine (10001805)	JHCP | Blood Pressure Measurement Training - Part One	Question8_1	It_sets_the_number_of_blood_pressure_readings_that_the_Omron_device_takes.	It_sets_the_maximum_pressure_that_the_Omron_device_will_inflate_to.	incorrect	33	1	multiple_choice	Complete	2013-05-21
JHCP at Greater Dundalk (10001809)	JHCP | Blood Pressure Measurement Training - Part One	Question16_1	Take_an_average_reading_using_the_automated_Omron_device.	Take_an_average_reading_using_the_automated_Omron_device.	correct	29	1	multiple_choice	Complete	2013-05-16
JHCP at White Marsh (10001798)	JHCP | Blood Pressure Measurement Training - Part One	Question16_1	Take_an_average_reading_using_the_automated_Omron_device.	Take_an_average_reading_using_the_automated_Omron_device.	correct	16	1	multiple_choice	Complete	2013-05-22
JHCP at CANTON CROSSING (60000277)	JHCP | Blood Pressure Measurement Training - Part One	Question14_1	Support_the_patient's_arm_on_a_flat_surface_at_heart_level_during_the_measurement.	Support_the_patient's_arm_on_a_flat_surface_at_heart_level_during_the_measurement.	correct	23	1	multiple_choice	Complete	2013-06-11
JHCP at Greenspring Station (10001799/JHCP at Greenspring Station)	JHCP | Blood Pressure Measurement Training - Part One	Question9_1	Automated_blood_pressure_devices_should_be_calibrated_daily.	Blood_pressure_cuffs_should_be_inspected_regularly_for_leaks.	incorrect	45	1	multiple_choice	Complete	2013-06-05
EBMC Adult Medicine (10001805)	JHCP | Blood Pressure Measurement Training - Part One	Question14_1	Support_the_patient's_arm_on_a_flat_surface_at_heart_level_during_the_measurement.	Support_the_patient's_arm_on_a_flat_surface_at_heart_level_during_the_measurement.	correct	15	1	multiple_choice	Complete	2013-05-07
JHCP at Greenspring Station (10001799/JHCP at Greenspring Station)	JHCP | Blood Pressure Measurement Training - Part One	Question10_1	Obtain_a_manual_blood_pressure_using_the_thigh_cuff_instead_of_using_the_Omron_device.	Obtain_a_manual_blood_pressure_using_the_thigh_cuff_instead_of_using_the_Omron_device.	correct	54	1	multiple_choice	Complete	2013-05-13
EBMC Adult Medicine (10001805)	JHCP | Blood Pressure Measurement Training - Part One	Question8_1	It_sets_the_maximum_pressure_that_the_Omron_device_will_inflate_to.	It_sets_the_maximum_pressure_that_the_Omron_device_will_inflate_to.	correct	44	1	multiple_choice	Complete	2013-05-09
JHCP at White Marsh (10001798)	JHCP | Blood Pressure Measurement Training - Part One	Question7_1	Give_a_falsely_high_blood_pressure_reading.	Give_a_falsely_high_blood_pressure_reading.	correct	29	1	multiple_choice	Complete	2013-05-10
JHCP at White Marsh (10001798)	JHCP | Blood Pressure Measurement Training - Part One	Question12_1	Waiting_time_after_the_last_measurement.	Waiting_time_until_the_start_of_the_first_measurement.	incorrect	40	1	multiple_choice	Complete	2013-06-04
EBMC Adult Medicine (10001805)	JHCP | Blood Pressure Measurement Training - Part One	Question9_1	Blood_pressure_cuffs_should_be_inspected_regularly_for_leaks.	Blood_pressure_cuffs_should_be_inspected_regularly_for_leaks.	correct	45	1	multiple_choice	Complete	2013-05-21
EBMC Adult Medicine (10001805)	JHCP | Blood Pressure Measurement Training - Part One	Question12_1	Maximum_blood_pressure_recorded_as_220_100.	Waiting_time_until_the_start_of_the_first_measurement.	incorrect	54	1	multiple_choice	Complete	2013-05-07
JHCP at White Marsh (10001798)	JHCP | Blood Pressure Measurement Training - Part One	Question11_1	Take_a_single_blood_pressure_reading_using_the_automated_Omron_device.	Take_a_single_blood_pressure_reading_using_the_automated_Omron_device.	correct	41	1	multiple_choice	Complete	2013-06-04
JHCP at Greenspring Station (10001799/JHCP at Greenspring Station)	JHCP | Blood Pressure Measurement Training - Part One	Question2_1	Recording_the_exact_blood_pressure_instead_of_rounding_to_the_nearest_10.	Recording_the_exact_blood_pressure_instead_of_rounding_to_the_nearest_10.	correct	9	1	multiple_choice	Complete	2013-05-13
JHCP at White Marsh (10001798)	JHCP | Blood Pressure Measurement Training - Part One	Question12_1	Waiting_time_until_the_start_of_the_first_measurement.	Waiting_time_until_the_start_of_the_first_measurement.	correct	29	1	multiple_choice	Complete	2013-05-06
JHCP at CANTON CROSSING (60000277)	JHCP | Blood Pressure Measurement Training - Part One	Question15_1	5_minutes.	5_minutes.	correct	46	1	multiple_choice	Complete	2013-06-27
JHCP at Wyman Park Internal Medicine (10001815)	JHCP | Blood Pressure Measurement Training - Part One	Question13_1	Look_at_the_device_and_the_patient_and_think_stepwise_about_what_might_have_gone_wrong.	Look_at_the_device_and_the_patient_and_think_stepwise_about_what_might_have_gone_wrong.	correct	28	1	multiple_choice	Complete	2013-05-08
JHCP at White Marsh (10001798)	JHCP | Blood Pressure Measurement Training - Part One	Question9_1	Blood_pressure_cuffs_should_be_inspected_regularly_for_leaks.	Blood_pressure_cuffs_should_be_inspected_regularly_for_leaks.	correct	29	1	multiple_choice	Complete	2013-05-06
EBMC Adult Medicine (10001805)	JHCP | Blood Pressure Measurement Training - Part One	Question16_1	Take_a_single_reading_using_the_automated_Omron_device.	Take_an_average_reading_using_the_automated_Omron_device.	incorrect	43	1	multiple_choice	Complete	2013-06-05
JHCP at Greenspring Station (10001799/JHCP at Greenspring Station)	JHCP | Blood Pressure Measurement Training - Part One	Question12_1	Waiting_time_until_the_start_of_the_first_measurement.	Waiting_time_until_the_start_of_the_first_measurement.	correct	54	1	multiple_choice	Complete	2013-05-13
EBMC Adult Medicine (10001805)	JHCP | Blood Pressure Measurement Training - Part One	Question10_1	Obtain_a_manual_blood_pressure_using_the_thigh_cuff_instead_of_using_the_Omron_device.	Obtain_a_manual_blood_pressure_using_the_thigh_cuff_instead_of_using_the_Omron_device.	correct	47	1	multiple_choice	Complete	2013-05-08
EBMC Adult Medicine (10001805)	JHCP | Blood Pressure Measurement Training - Part One	Question11_1	Take_a_single_blood_pressure_reading_using_the_automated_Omron_device.	Take_a_single_blood_pressure_reading_using_the_automated_Omron_device.	correct	84	1	multiple_choice	Complete	2013-06-03
JHCP at Greenspring Station (10001799/JHCP at Greenspring Station)	JHCP | Blood Pressure Measurement Training - Part One	Question11_1	Take_a_single_blood_pressure_reading_using_the_automated_Omron_device.	Take_a_single_blood_pressure_reading_using_the_automated_Omron_device.	correct	45	1	multiple_choice	Complete	2013-06-05
JHCP at Greater Dundalk (10001809)	JHCP | Blood Pressure Measurement Training - Part One	Question6_1	Placing_the_blood_pressure_cuff_over_a_thin_shirt_sleeve_is_acceptable.	Placing_the_blood_pressure_cuff_over_a_thin_shirt_sleeve_is_acceptable.	correct	29	1	multiple_choice	Complete	2013-05-16
JHCP at Wyman Park Internal Medicine (10001815)	JHCP | Blood Pressure Measurement Training - Part One	Question8_1	It_sets_the_maximum_pressure_that_the_Omron_device_will_inflate_to.	It_sets_the_maximum_pressure_that_the_Omron_device_will_inflate_to.	correct	16	1	multiple_choice	Complete	2013-05-09
EBMC Adult Medicine (10001805)	JHCP | Blood Pressure Measurement Training - Part One	Question14_1	Support_the_patient's_arm_on_a_flat_surface_at_heart_level_during_the_measurement.	Support_the_patient's_arm_on_a_flat_surface_at_heart_level_during_the_measurement.	correct	44	1	multiple_choice	Complete	2013-05-09
EBMC Adult Medicine (10001805)	JHCP | Blood Pressure Measurement Training - Part One	Question8_1	It_sets_the_maximum_pressure_that_the_Omron_device_will_inflate_to.	It_sets_the_maximum_pressure_that_the_Omron_device_will_inflate_to.	correct	34	1	multiple_choice	Complete	2013-05-20
EBMC Adult Medicine (10001805)	JHCP | Blood Pressure Measurement Training - Part One	Question11_1	Take_a_single_blood_pressure_reading_using_the_automated_Omron_device.	Take_a_single_blood_pressure_reading_using_the_automated_Omron_device.	correct	43	1	multiple_choice	Complete	2013-06-05
JHCP at CANTON CROSSING (60000277)	JHCP | Blood Pressure Measurement Training - Part One	Question14_1	Support_the_patient's_arm_on_a_flat_surface_at_heart_level_during_the_measurement.	Support_the_patient's_arm_on_a_flat_surface_at_heart_level_during_the_measurement.	correct	36	1	multiple_choice	Complete	2013-06-27
JHCP at CANTON CROSSING (60000277)	JHCP | Blood Pressure Measurement Training - Part One	Question8_1	It_sets_the_maximum_pressure_that_the_Omron_device_will_inflate_to.	It_sets_the_maximum_pressure_that_the_Omron_device_will_inflate_to.	correct	36	1	multiple_choice	Complete	2013-06-27
EBMC Adult Medicine (10001805)	JHCP | Blood Pressure Measurement Training - Part One	Question10_1	Obtain_a_manual_blood_pressure_using_the_thigh_cuff_instead_of_using_the_Omron_device.	Obtain_a_manual_blood_pressure_using_the_thigh_cuff_instead_of_using_the_Omron_device.	correct	44	1	multiple_choice	Complete	2013-05-09
JHCP at Greenspring Station (10001799/JHCP at Greenspring Station)	JHCP | Blood Pressure Measurement Training - Part One	Question7_1	Give_a_falsely_high_blood_pressure_reading.	Give_a_falsely_high_blood_pressure_reading.	correct	26	2	multiple_choice	Complete	2013-05-16
JHCP at Wyman Park Internal Medicine (10001815)	JHCP | Blood Pressure Measurement Training - Part One	Question14_1	Support_the_patient's_arm_on_a_flat_surface_at_heart_level_during_the_measurement.	Support_the_patient's_arm_on_a_flat_surface_at_heart_level_during_the_measurement.	correct	16	1	multiple_choice	Complete	2013-05-09
EBMC Adult Medicine (10001805)	JHCP | Blood Pressure Measurement Training - Part One	Question9_1	Blood_pressure_cuffs_should_be_inspected_regularly_for_leaks.	Blood_pressure_cuffs_should_be_inspected_regularly_for_leaks.	correct	39	1	multiple_choice	Complete	2013-05-28
JHCP at White Marsh (10001798)	JHCP | Blood Pressure Measurement Training - Part One	Question7_1	Give_a_falsely_high_blood_pressure_reading.	Give_a_falsely_high_blood_pressure_reading.	correct	18	1	multiple_choice	Complete	2013-05-06
JHCP at White Marsh (10001798)	JHCP | Blood Pressure Measurement Training - Part One	Question2_1	Recording_the_exact_blood_pressure_instead_of_rounding_to_the_nearest_10.	Recording_the_exact_blood_pressure_instead_of_rounding_to_the_nearest_10.	correct	35	1	multiple_choice	Complete	2013-05-08
JHCP at Greater Dundalk (10001809)	JHCP | Blood Pressure Measurement Training - Part One	Question2_1	Recording_the_exact_blood_pressure_instead_of_rounding_to_the_nearest_10.	Recording_the_exact_blood_pressure_instead_of_rounding_to_the_nearest_10.	correct	42	1	multiple_choice	Complete	2013-06-05
JHCP at Greater Dundalk (10001809)	JHCP | Blood Pressure Measurement Training - Part One	Question2_1	Recording_the_exact_blood_pressure_instead_of_rounding_to_the_nearest_10.	Recording_the_exact_blood_pressure_instead_of_rounding_to_the_nearest_10.	correct	35	1	multiple_choice	Complete	2013-05-08
JHCP at CANTON CROSSING (60000277)	JHCP | Blood Pressure Measurement Training - Part One	Question12_1	Waiting_time_until_the_start_of_the_first_measurement.	Waiting_time_until_the_start_of_the_first_measurement.	correct	109	1	multiple_choice	Complete	2013-05-07
JHCP at CANTON CROSSING (60000277)	JHCP | Blood Pressure Measurement Training - Part One	Question2_1	Recording_the_exact_blood_pressure_instead_of_rounding_to_the_nearest_10.	Recording_the_exact_blood_pressure_instead_of_rounding_to_the_nearest_10.	correct	109	1	multiple_choice	Complete	2013-05-07
JHCP at White Marsh (10001798)	JHCP | Blood Pressure Measurement Training - Part One	Question10_1	Wrap_the_cuff_around_the_patient's_forearm_to_measure_the_blood_pressure.	Obtain_a_manual_blood_pressure_using_the_thigh_cuff_instead_of_using_the_Omron_device.	incorrect	33	1	multiple_choice	Complete	2013-06-04
JHCP at Greater Dundalk (10001809)	JHCP | Blood Pressure Measurement Training - Part One	Question11_1	Take_a_single_blood_pressure_reading_using_the_automated_Omron_device.	Take_a_single_blood_pressure_reading_using_the_automated_Omron_device.	correct	42	1	multiple_choice	Complete	2013-06-05
JHCP at Wyman Park Internal Medicine (10001815)	JHCP | Blood Pressure Measurement Training - Part One	Question11_1	Take_a_single_blood_pressure_reading_using_the_automated_Omron_device.	Take_a_single_blood_pressure_reading_using_the_automated_Omron_device.	correct	16	1	multiple_choice	Complete	2013-05-09
JHCP at White Marsh (10001798)	JHCP | Blood Pressure Measurement Training - Part One	Question10_1	Obtain_a_manual_blood_pressure_using_the_thigh_cuff_instead_of_using_the_Omron_device.	Obtain_a_manual_blood_pressure_using_the_thigh_cuff_instead_of_using_the_Omron_device.	correct	92	1	multiple_choice	Complete	2013-06-04
EBMC Adult Medicine (10001805)	JHCP | Blood Pressure Measurement Training - Part One	Question7_1	Give_a_falsely_high_blood_pressure_reading.	Give_a_falsely_high_blood_pressure_reading.	correct	189	1	multiple_choice	Complete	2013-05-08
JHCP at Greenspring Station (10001799/JHCP at Greenspring Station)	JHCP | Blood Pressure Measurement Training - Part One	Question15_1	10_minutes.	5_minutes.	incorrect	26	2	multiple_choice	Complete	2013-05-16
JHCP at Greenspring Station (10001799/JHCP at Greenspring Station)	JHCP | Blood Pressure Measurement Training - Part One	Question16_1	Take_a_single_reading_using_the_automated_Omron_device.	Take_an_average_reading_using_the_automated_Omron_device.	incorrect	26	2	multiple_choice	Complete	2013-05-16
JHCP at White Marsh (10001798)	JHCP | Blood Pressure Measurement Training - Part One	Question12_1	Waiting_time_after_the_last_measurement.	Waiting_time_until_the_start_of_the_first_measurement.	incorrect	57	1	multiple_choice	Complete	2013-05-08
JHCP at White Marsh (10001798)	JHCP | Blood Pressure Measurement Training - Part One	Question2_1	Recording_the_exact_blood_pressure_instead_of_rounding_to_the_nearest_10.	Recording_the_exact_blood_pressure_instead_of_rounding_to_the_nearest_10.	correct	18	1	multiple_choice	Complete	2013-05-06
EBMC Adult Medicine (10001805)	JHCP | Blood Pressure Measurement Training - Part One	Question12_1	Waiting_time_after_the_last_measurement.	Waiting_time_until_the_start_of_the_first_measurement.	incorrect	22	2	multiple_choice	Complete	2013-05-07
EBMC Adult Medicine (10001805)	JHCP | Blood Pressure Measurement Training - Part One	Question10_1	Wrap_the_cuff_around_the_patient's_forearm_to_measure_the_blood_pressure.	Obtain_a_manual_blood_pressure_using_the_thigh_cuff_instead_of_using_the_Omron_device.	incorrect	64	1	multiple_choice	Complete	2013-05-10
JHCP at Wyman Park Internal Medicine (10001815)	JHCP | Blood Pressure Measurement Training - Part One	Question11_1	Take_a_single_blood_pressure_reading_using_the_automated_Omron_device.	Take_a_single_blood_pressure_reading_using_the_automated_Omron_device.	correct	58	1	multiple_choice	Complete	2013-06-06
JHCP at White Marsh (10001798)	JHCP | Blood Pressure Measurement Training - Part One	Question10_1	Obtain_a_manual_blood_pressure_using_the_thigh_cuff_instead_of_using_the_Omron_device.	Obtain_a_manual_blood_pressure_using_the_thigh_cuff_instead_of_using_the_Omron_device.	correct	40	1	multiple_choice	Complete	2013-06-04
EBMC Adult Medicine (10001805)	JHCP | Blood Pressure Measurement Training - Part One	Question3_1	Three	Three	correct	44	1	multiple_choice	Complete	2013-05-09
JHCP at White Marsh (10001798)	JHCP | Blood Pressure Measurement Training - Part One	Question13_1	Try_taking_the_blood_pressure_again_using_the_other_arm.	Look_at_the_device_and_the_patient_and_think_stepwise_about_what_might_have_gone_wrong.	incorrect	29	1	multiple_choice	Complete	2013-05-06
JHCP at White Marsh (10001798)	JHCP | Blood Pressure Measurement Training - Part One	Question6_1	The_blood_pressure_cuff_should_be_centered_over_the_radial_artery.	Placing_the_blood_pressure_cuff_over_a_thin_shirt_sleeve_is_acceptable.	incorrect	40	1	multiple_choice	Complete	2013-06-04
JHCP at White Marsh (10001798)	JHCP | Blood Pressure Measurement Training - Part One	Question6_1	The_blood_pressure_cuff_should_be_centered_over_the_radial_artery.	Placing_the_blood_pressure_cuff_over_a_thin_shirt_sleeve_is_acceptable.	incorrect	78	1	multiple_choice	Complete	2013-05-17
JHCP at Wyman Park Internal Medicine (10001815)	JHCP | Blood Pressure Measurement Training - Part One	Question2_1	Asking_patients_to_let_their_arm_rest_quietly_in_their_lap.	Recording_the_exact_blood_pressure_instead_of_rounding_to_the_nearest_10.	incorrect	18	1	multiple_choice	Complete	2013-05-09
JHCP at Wyman Park Internal Medicine (10001815)	JHCP | Blood Pressure Measurement Training - Part One	Question4_1	Taking_multiple_readings_increases_the_likelihood_that_the_measured_value_is_closest_to_the_true_value.	Taking_multiple_readings_increases_the_likelihood_that_the_measured_value_is_closest_to_the_true_value.	correct	17	1	multiple_choice	Complete	2013-05-09
JHCP at White Marsh (10001798)	JHCP | Blood Pressure Measurement Training - Part One	Question14_1	Support_the_patient's_arm_on_a_flat_surface_at_heart_level_during_the_measurement.	Support_the_patient's_arm_on_a_flat_surface_at_heart_level_during_the_measurement.	correct	38	1	multiple_choice	Complete	2013-06-04
JHCP at White Marsh (10001798)	JHCP | Blood Pressure Measurement Training - Part One	Question10_1	Wrap_the_cuff_around_the_patient's_forearm_to_measure_the_blood_pressure.	Obtain_a_manual_blood_pressure_using_the_thigh_cuff_instead_of_using_the_Omron_device.	incorrect	29	1	multiple_choice	Complete	2013-05-10
JHCP at White Marsh (10001798)	JHCP | Blood Pressure Measurement Training - Part One	Question4_1	Taking_multiple_readings_increases_the_likelihood_that_the_measured_value_is_closest_to_the_true_value.	Taking_multiple_readings_increases_the_likelihood_that_the_measured_value_is_closest_to_the_true_value.	correct	49	1	multiple_choice	Complete	2013-05-07
JHCP at Greater Dundalk (10001809)	JHCP | Blood Pressure Measurement Training - Part One	Question14_1	Support_the_patient's_arm_on_a_flat_surface_at_heart_level_during_the_measurement.	Support_the_patient's_arm_on_a_flat_surface_at_heart_level_during_the_measurement.	correct	30	1	multiple_choice	Complete	2013-05-08
EBMC Adult Medicine (10001805)	JHCP | Blood Pressure Measurement Training - Part One	Question8_1	It_sets_the_length_of_time_between_consecutive_blood_pressure_readings.	It_sets_the_maximum_pressure_that_the_Omron_device_will_inflate_to.	incorrect	43	1	multiple_choice	Complete	2013-06-05
JHCP at White Marsh (10001798)	JHCP | Blood Pressure Measurement Training - Part One	Question11_1	Take_a_single_blood_pressure_reading_using_the_automated_Omron_device.	Take_a_single_blood_pressure_reading_using_the_automated_Omron_device.	correct	40	1	multiple_choice	Complete	2013-06-04
EBMC Adult Medicine (10001805)	JHCP | Blood Pressure Measurement Training - Part One	Question15_1	5_minutes.	5_minutes.	correct	41	1	multiple_choice	Complete	2013-05-07
JHCP at White Marsh (10001798)	JHCP | Blood Pressure Measurement Training - Part One	Question16_1	Take_an_average_reading_using_the_automated_Omron_device.	Take_an_average_reading_using_the_automated_Omron_device.	correct	41	1	multiple_choice	Complete	2013-05-17
JHCP BALT&NORTH REG (60002230)	JHCP | Blood Pressure Measurement Training - Part One	Question14_1	Support_the_patient's_arm_on_a_flat_surface_at_heart_level_during_the_measurement.	Support_the_patient's_arm_on_a_flat_surface_at_heart_level_during_the_measurement.	correct	41	1	multiple_choice	Complete	2013-05-24
JHCP at CANTON CROSSING (60000277)	JHCP | Blood Pressure Measurement Training - Part One	Question14_1	Support_the_patient's_arm_on_a_flat_surface_at_heart_level_during_the_measurement.	Support_the_patient's_arm_on_a_flat_surface_at_heart_level_during_the_measurement.	correct	310	2	multiple_choice	Complete	2013-06-12
JHCP at Wyman Park Podiatry (10003422)	JHCP | Blood Pressure Measurement Training - Part One	Question7_1	Give_a_falsely_high_blood_pressure_reading.	Give_a_falsely_high_blood_pressure_reading.	correct	14	1	multiple_choice	Complete	2013-05-13
JHCP at White Marsh (10001798)	JHCP | Blood Pressure Measurement Training - Part One	Question11_1	Take_a_single_blood_pressure_reading_using_the_automated_Omron_device.	Take_a_single_blood_pressure_reading_using_the_automated_Omron_device.	correct	24	1	multiple_choice	Complete	2013-05-06
JHCP at White Marsh (10001798)	JHCP | Blood Pressure Measurement Training - Part One	Question13_1	Look_at_the_device_and_the_patient_and_think_stepwise_about_what_might_have_gone_wrong.	Look_at_the_device_and_the_patient_and_think_stepwise_about_what_might_have_gone_wrong.	correct	8	1	multiple_choice	Complete	2013-05-07
EBMC Adult Medicine (10001805)	JHCP | Blood Pressure Measurement Training - Part One	Question12_1	Waiting_time_until_the_start_of_the_first_measurement.	Waiting_time_until_the_start_of_the_first_measurement.	correct	34	1	multiple_choice	Complete	2013-05-20
JHCP at Greenspring Station (10001799/JHCP at Greenspring Station)	JHCP | Blood Pressure Measurement Training - Part One	Question7_1	Give_a_falsely_high_blood_pressure_reading.	Give_a_falsely_high_blood_pressure_reading.	correct	9	1	multiple_choice	Complete	2013-05-13
JHCP at White Marsh (10001798)	JHCP | Blood Pressure Measurement Training - Part One	Question10_1	Obtain_a_manual_blood_pressure_using_the_thigh_cuff_instead_of_using_the_Omron_device.	Obtain_a_manual_blood_pressure_using_the_thigh_cuff_instead_of_using_the_Omron_device.	correct	24	1	multiple_choice	Complete	2013-05-06
JHCP at White Marsh (10001798)	JHCP | Blood Pressure Measurement Training - Part One	Question12_1	Waiting_time_until_the_start_of_the_first_measurement.	Waiting_time_until_the_start_of_the_first_measurement.	correct	51	2	multiple_choice	Complete	2013-05-06
JHCP at Wyman Park Internal Medicine (10001815)	JHCP | Blood Pressure Measurement Training - Part One	Question10_1	Obtain_a_manual_blood_pressure_using_the_thigh_cuff_instead_of_using_the_Omron_device.	Obtain_a_manual_blood_pressure_using_the_thigh_cuff_instead_of_using_the_Omron_device.	correct	28	1	multiple_choice	Complete	2013-05-08
EBMC Adult Medicine (10001805)	JHCP | Blood Pressure Measurement Training - Part One	Question16_1	Take_an_average_reading_using_the_automated_Omron_device.	Take_an_average_reading_using_the_automated_Omron_device.	correct	189	1	multiple_choice	Complete	2013-05-08
JHCP at White Marsh (10001798)	JHCP | Blood Pressure Measurement Training - Part One	Question16_1	Take_an_average_reading_using_the_automated_Omron_device.	Take_an_average_reading_using_the_automated_Omron_device.	correct	57	1	multiple_choice	Complete	2013-05-08
JHCP at Wyman Park Internal Medicine (10001815)	JHCP | Blood Pressure Measurement Training - Part One	Question10_1	Obtain_a_manual_blood_pressure_using_the_thigh_cuff_instead_of_using_the_Omron_device.	Obtain_a_manual_blood_pressure_using_the_thigh_cuff_instead_of_using_the_Omron_device.	correct	16	1	multiple_choice	Complete	2013-05-09
JHCP at White Marsh (10001798)	JHCP | Blood Pressure Measurement Training - Part One	Question16_1	Take_an_average_reading_using_the_automated_Omron_device.	Take_an_average_reading_using_the_automated_Omron_device.	correct	49	2	multiple_choice	Complete	2013-05-13
JHCP at Greater Dundalk (10001809)	JHCP | Blood Pressure Measurement Training - Part One	Question4_1	Taking_multiple_readings_increases_the_likelihood_that_the_measured_value_is_closest_to_the_true_value.	Taking_multiple_readings_increases_the_likelihood_that_the_measured_value_is_closest_to_the_true_value.	correct	35	1	multiple_choice	Complete	2013-05-08
JHCP at White Marsh (10001798)	JHCP | Blood Pressure Measurement Training - Part One	Question14_1	Support_the_patient's_arm_on_a_flat_surface_at_heart_level_during_the_measurement.	Support_the_patient's_arm_on_a_flat_surface_at_heart_level_during_the_measurement.	correct	24	1	multiple_choice	Complete	2013-05-06
JHCP at White Marsh (10001798)	JHCP | Blood Pressure Measurement Training - Part One	Question15_1	10_minutes.	5_minutes.	incorrect	29	1	multiple_choice	Complete	2013-05-10
JHCP at Wyman Park Internal Medicine (10001815)	JHCP | Blood Pressure Measurement Training - Part One	Question15_1	5_minutes.	5_minutes.	correct	16	1	multiple_choice	Complete	2013-05-09
JHCP at White Marsh (10001798)	JHCP | Blood Pressure Measurement Training - Part One	Question6_1	Placing_the_blood_pressure_cuff_over_a_thin_shirt_sleeve_is_acceptable.	Placing_the_blood_pressure_cuff_over_a_thin_shirt_sleeve_is_acceptable.	correct	8	1	multiple_choice	Complete	2013-05-07
JHCP at White Marsh (10001798)	JHCP | Blood Pressure Measurement Training - Part One	Question15_1	3_minutes.	5_minutes.	incorrect	51	2	multiple_choice	Complete	2013-05-06
JHCP at White Marsh (10001798)	JHCP | Blood Pressure Measurement Training - Part One	Question6_1	The_blood_pressure_cuff_should_be_centered_over_the_radial_artery.	Placing_the_blood_pressure_cuff_over_a_thin_shirt_sleeve_is_acceptable.	incorrect	49	1	multiple_choice	Complete	2013-05-07
JHCP at CANTON CROSSING (60000277)	JHCP | Blood Pressure Measurement Training - Part One	Question4_1	Taking_multiple_readings_increases_the_likelihood_that_the_measured_value_is_closest_to_the_true_value.	Taking_multiple_readings_increases_the_likelihood_that_the_measured_value_is_closest_to_the_true_value.	correct	13	1	multiple_choice	Complete	2013-06-27
EBMC Adult Medicine (10001805)	JHCP | Blood Pressure Measurement Training - Part One	Question2_1	Recording_the_exact_blood_pressure_instead_of_rounding_to_the_nearest_10.	Recording_the_exact_blood_pressure_instead_of_rounding_to_the_nearest_10.	correct	33	1	multiple_choice	Complete	2013-05-21
JHCP at Greenspring Station (10001799/JHCP at Greenspring Station)	JHCP | Blood Pressure Measurement Training - Part One	Question6_1	Placement_of_the_cuff_on_the_forearm_is_recommended_in_obese_patients.	Placing_the_blood_pressure_cuff_over_a_thin_shirt_sleeve_is_acceptable.	incorrect	9	1	multiple_choice	Complete	2013-05-13
EBMC Adult Medicine (10001805)	JHCP | Blood Pressure Measurement Training - Part One	Question7_1	Give_a_falsely_low_blood_pressure_reading.	Give_a_falsely_high_blood_pressure_reading.	incorrect	22	2	multiple_choice	Complete	2013-05-07
JHCP at White Marsh (10001798)	JHCP | Blood Pressure Measurement Training - Part One	Question13_1	Look_at_the_device_and_the_patient_and_think_stepwise_about_what_might_have_gone_wrong.	Look_at_the_device_and_the_patient_and_think_stepwise_about_what_might_have_gone_wrong.	correct	35	1	multiple_choice	Complete	2013-05-08
JHCP at Wyman Park Internal Medicine (10001815)	JHCP | Blood Pressure Measurement Training - Part One	Question14_1	Have_the_patient_hold_his_her_arm_above_heart_level.	Support_the_patient's_arm_on_a_flat_surface_at_heart_level_during_the_measurement.	incorrect	18	1	multiple_choice	Complete	2013-05-09
JHCP at White Marsh (10001798)	JHCP | Blood Pressure Measurement Training - Part One	Question6_1	The_blood_pressure_cuff_should_be_centered_over_the_radial_artery.	Placing_the_blood_pressure_cuff_over_a_thin_shirt_sleeve_is_acceptable.	incorrect	49	2	multiple_choice	Complete	2013-05-13
JHCP at White Marsh (10001798)	JHCP | Blood Pressure Measurement Training - Part One	Question12_1	Waiting_time_until_the_start_of_the_first_measurement.	Waiting_time_until_the_start_of_the_first_measurement.	correct	18	1	multiple_choice	Complete	2013-05-06
JHCP at White Marsh (10001798)	JHCP | Blood Pressure Measurement Training - Part One	Question9_1	Blood_pressure_cuffs_should_be_inspected_regularly_for_leaks.	Blood_pressure_cuffs_should_be_inspected_regularly_for_leaks.	correct	29	1	multiple_choice	Complete	2013-05-10
JHCP at Wyman Park Internal Medicine (10001815)	JHCP | Blood Pressure Measurement Training - Part One	Question2_1	Recording_the_exact_blood_pressure_instead_of_rounding_to_the_nearest_10.	Recording_the_exact_blood_pressure_instead_of_rounding_to_the_nearest_10.	correct	58	1	multiple_choice	Complete	2013-06-06
JHCP at White Marsh (10001798)	JHCP | Blood Pressure Measurement Training - Part One	Question2_1	Asking_patients_to_let_their_arm_rest_quietly_in_their_lap.	Recording_the_exact_blood_pressure_instead_of_rounding_to_the_nearest_10.	incorrect	24	1	multiple_choice	Complete	2013-05-06
JHCP at White Marsh (10001798)	JHCP | Blood Pressure Measurement Training - Part One	Question6_1	The_blood_pressure_cuff_should_be_centered_over_the_radial_artery.	Placing_the_blood_pressure_cuff_over_a_thin_shirt_sleeve_is_acceptable.	incorrect	41	1	multiple_choice	Complete	2013-05-17
JHCP at CANTON CROSSING (60000277)	JHCP | Blood Pressure Measurement Training - Part One	Question4_1	Taking_multiple_readings_increases_the_likelihood_that_the_measured_value_is_closest_to_the_true_value.	Taking_multiple_readings_increases_the_likelihood_that_the_measured_value_is_closest_to_the_true_value.	correct	109	1	multiple_choice	Complete	2013-05-07
JHCP at White Marsh (10001798)	JHCP | Blood Pressure Measurement Training - Part One	Question2_1	Asking_patients_to_let_their_arm_rest_quietly_in_their_lap.	Recording_the_exact_blood_pressure_instead_of_rounding_to_the_nearest_10.	incorrect	38	1	multiple_choice	Complete	2013-06-04
JHCP at White Marsh (10001798)	JHCP | Blood Pressure Measurement Training - Part One	Question9_1	Blood_pressure_cuffs_should_be_inspected_regularly_for_leaks.	Blood_pressure_cuffs_should_be_inspected_regularly_for_leaks.	correct	8	1	multiple_choice	Complete	2013-05-07
JHCP at White Marsh (10001798)	JHCP | Blood Pressure Measurement Training - Part One	Question13_1	Look_at_the_device_and_the_patient_and_think_stepwise_about_what_might_have_gone_wrong.	Look_at_the_device_and_the_patient_and_think_stepwise_about_what_might_have_gone_wrong.	correct	24	1	multiple_choice	Complete	2013-05-06
JHCP at Wyman Park Internal Medicine (10001815)	JHCP | Blood Pressure Measurement Training - Part One	Question11_1	Take_a_single_blood_pressure_reading_using_the_automated_Omron_device.	Take_a_single_blood_pressure_reading_using_the_automated_Omron_device.	correct	31	1	multiple_choice	Complete	2013-05-08
JHCP BALT&NORTH REG (60002230)	JHCP | Blood Pressure Measurement Training - Part One	Question2_1	Recording_the_exact_blood_pressure_instead_of_rounding_to_the_nearest_10.	Recording_the_exact_blood_pressure_instead_of_rounding_to_the_nearest_10.	correct	41	1	multiple_choice	Complete	2013-05-24
JHCP at CANTON CROSSING (60000277)	JHCP | Blood Pressure Measurement Training - Part One	Question9_1	Blood_pressure_cuffs_should_be_inspected_regularly_for_leaks.	Blood_pressure_cuffs_should_be_inspected_regularly_for_leaks.	correct	23	1	multiple_choice	Complete	2013-06-11
JHCP at Greater Dundalk (10001809)	JHCP | Blood Pressure Measurement Training - Part One	Question9_1	Automated_blood_pressure_devices_should_be_calibrated_daily.	Blood_pressure_cuffs_should_be_inspected_regularly_for_leaks.	incorrect	30	1	multiple_choice	Complete	2013-05-08
JHCP at White Marsh (10001798)	JHCP | Blood Pressure Measurement Training - Part One	Question3_1	Three	Three	correct	16	1	multiple_choice	Complete	2013-05-22
JHCP at CANTON CROSSING (60000277)	JHCP | Blood Pressure Measurement Training - Part One	Question16_1	Take_a_single_reading_using_the_automated_Omron_device.	Take_an_average_reading_using_the_automated_Omron_device.	incorrect	13	1	multiple_choice	Complete	2013-06-27
JHCP at Wyman Park Podiatry (10003422)	JHCP | Blood Pressure Measurement Training - Part One	Question2_1	Recording_the_exact_blood_pressure_instead_of_rounding_to_the_nearest_10.	Recording_the_exact_blood_pressure_instead_of_rounding_to_the_nearest_10.	correct	14	1	multiple_choice	Complete	2013-05-13
EBMC Adult Medicine (10001805)	JHCP | Blood Pressure Measurement Training - Part One	Question12_1	Waiting_time_after_the_last_measurement.	Waiting_time_until_the_start_of_the_first_measurement.	incorrect	43	1	multiple_choice	Complete	2013-05-07
JHCP at CANTON CROSSING (60000277)	JHCP | Blood Pressure Measurement Training - Part One	Question11_1	Look_in_the_blood_pressure_cuff_user_manual_for_instructions.	Take_a_single_blood_pressure_reading_using_the_automated_Omron_device.	incorrect	310	2	multiple_choice	Complete	2013-06-12
JHCP at Greenspring Station (10001799/JHCP at Greenspring Station)	JHCP | Blood Pressure Measurement Training - Part One	Question9_1	Blood_pressure_cuffs_should_be_inspected_regularly_for_leaks.	Blood_pressure_cuffs_should_be_inspected_regularly_for_leaks.	correct	64	1	multiple_choice	Complete	2013-05-10
JHCP at CANTON CROSSING (60000277)	JHCP | Blood Pressure Measurement Training - Part One	Question2_1	Recording_the_exact_blood_pressure_instead_of_rounding_to_the_nearest_10.	Recording_the_exact_blood_pressure_instead_of_rounding_to_the_nearest_10.	correct	310	2	multiple_choice	Complete	2013-06-12
JHCP at Greenspring Station (10001799/JHCP at Greenspring Station)	JHCP | Blood Pressure Measurement Training - Part One	Question11_1	Take_an_average_of_at_least_two_blood_pressure_reading_using_the_automated_Omron_device.	Take_a_single_blood_pressure_reading_using_the_automated_Omron_device.	incorrect	26	2	multiple_choice	Complete	2013-05-16
JHCP at Greenspring Station (10001799/JHCP at Greenspring Station)	JHCP | Blood Pressure Measurement Training - Part One	Question3_1	Three	Three	correct	64	1	multiple_choice	Complete	2013-05-10
JHCP at Greater Dundalk (10001809)	JHCP | Blood Pressure Measurement Training - Part One	Question2_1	Recording_the_exact_blood_pressure_instead_of_rounding_to_the_nearest_10.	Recording_the_exact_blood_pressure_instead_of_rounding_to_the_nearest_10.	correct	64	1	multiple_choice	Complete	2013-06-05
JHCP at Greater Dundalk (10001809)	JHCP | Blood Pressure Measurement Training - Part One	Question9_1	Blood_pressure_cuffs_should_be_inspected_regularly_for_leaks.	Blood_pressure_cuffs_should_be_inspected_regularly_for_leaks.	correct	29	1	multiple_choice	Complete	2013-05-16
EBMC Adult Medicine (10001805)	JHCP | Blood Pressure Measurement Training - Part One	Question16_1	Take_an_average_reading_using_the_automated_Omron_device.	Take_an_average_reading_using_the_automated_Omron_device.	correct	43	1	multiple_choice	Complete	2013-05-07
JHCP at CANTON CROSSING (60000277)	JHCP | Blood Pressure Measurement Training - Part One	Question15_1	3_minutes.	5_minutes.	incorrect	23	1	multiple_choice	Complete	2013-06-11
JHCP at White Marsh (10001798)	JHCP | Blood Pressure Measurement Training - Part One	Question9_1	Blood_pressure_cuffs_should_be_inspected_regularly_for_leaks.	Blood_pressure_cuffs_should_be_inspected_regularly_for_leaks.	correct	35	1	multiple_choice	Complete	2013-05-08
JHCP at CANTON CROSSING (60000277)	JHCP | Blood Pressure Measurement Training - Part One	Question8_1	It_sets_the_maximum_pressure_that_the_Omron_device_will_inflate_to.	It_sets_the_maximum_pressure_that_the_Omron_device_will_inflate_to.	correct	46	1	multiple_choice	Complete	2013-06-27
JHCP at White Marsh (10001798)	JHCP | Blood Pressure Measurement Training - Part One	Question8_1	It_sets_the_maximum_pressure_that_the_Omron_device_will_inflate_to.	It_sets_the_maximum_pressure_that_the_Omron_device_will_inflate_to.	correct	52	1	multiple_choice	Complete	2013-05-17
JHCP at Wyman Park Internal Medicine (10001815)	JHCP | Blood Pressure Measurement Training - Part One	Question12_1	Waiting_time_until_the_start_of_the_first_measurement.	Waiting_time_until_the_start_of_the_first_measurement.	correct	16	1	multiple_choice	Complete	2013-05-09
JHCP at White Marsh (10001798)	JHCP | Blood Pressure Measurement Training - Part One	Question16_1	Take_an_average_reading_using_the_automated_Omron_device.	Take_an_average_reading_using_the_automated_Omron_device.	correct	78	1	multiple_choice	Complete	2013-05-17
JHCP at Wyman Park Internal Medicine (10001815)	JHCP | Blood Pressure Measurement Training - Part One	Question6_1	Placing_the_blood_pressure_cuff_over_a_thin_shirt_sleeve_is_acceptable.	Placing_the_blood_pressure_cuff_over_a_thin_shirt_sleeve_is_acceptable.	correct	31	1	multiple_choice	Complete	2013-05-08
JHCP at Greater Dundalk (10001809)	JHCP | Blood Pressure Measurement Training - Part One	Question8_1	It_sets_the_number_of_blood_pressure_readings_that_the_Omron_device_takes.	It_sets_the_maximum_pressure_that_the_Omron_device_will_inflate_to.	incorrect	30	1	multiple_choice	Complete	2013-05-08
JHCP at White Marsh (10001798)	JHCP | Blood Pressure Measurement Training - Part One	Question2_1	Recording_the_exact_blood_pressure_instead_of_rounding_to_the_nearest_10.	Recording_the_exact_blood_pressure_instead_of_rounding_to_the_nearest_10.	correct	78	1	multiple_choice	Complete	2013-05-17
JHCP at Greenspring Station (10001799/JHCP at Greenspring Station)	JHCP | Blood Pressure Measurement Training - Part One	Question10_1	Wrap_the_cuff_around_the_patient's_forearm_to_measure_the_blood_pressure.	Obtain_a_manual_blood_pressure_using_the_thigh_cuff_instead_of_using_the_Omron_device.	incorrect	45	1	multiple_choice	Complete	2013-06-05
JHCP at Greenspring Station (10001799/JHCP at Greenspring Station)	JHCP | Blood Pressure Measurement Training - Part One	Question9_1	Blood_pressure_cuffs_should_be_inspected_regularly_for_leaks.	Blood_pressure_cuffs_should_be_inspected_regularly_for_leaks.	correct	54	1	multiple_choice	Complete	2013-05-13
EBMC Adult Medicine (10001805)	JHCP | Blood Pressure Measurement Training - Part One	Question2_1	Recording_the_exact_blood_pressure_instead_of_rounding_to_the_nearest_10.	Recording_the_exact_blood_pressure_instead_of_rounding_to_the_nearest_10.	correct	22	2	multiple_choice	Complete	2013-05-07
JHCP at Wyman Park Internal Medicine (10001815)	JHCP | Blood Pressure Measurement Training - Part One	Question9_1	Blood_pressure_cuffs_should_be_inspected_regularly_for_leaks.	Blood_pressure_cuffs_should_be_inspected_regularly_for_leaks.	correct	31	1	multiple_choice	Complete	2013-05-08
JHCP at White Marsh (10001798)	JHCP | Blood Pressure Measurement Training - Part One	Question11_1	Take_a_single_blood_pressure_reading_using_the_automated_Omron_device.	Take_a_single_blood_pressure_reading_using_the_automated_Omron_device.	correct	30	1	multiple_choice	Complete	2013-05-14
JHCP at Greenspring Station (10001799/JHCP at Greenspring Station)	JHCP | Blood Pressure Measurement Training - Part One	Question12_1	Waiting_time_after_the_last_measurement.	Waiting_time_until_the_start_of_the_first_measurement.	incorrect	45	1	multiple_choice	Complete	2013-06-05
JHCP at White Marsh (10001798)	JHCP | Blood Pressure Measurement Training - Part One	Question16_1	Take_an_average_reading_using_the_automated_Omron_device.	Take_an_average_reading_using_the_automated_Omron_device.	correct	35	1	multiple_choice	Complete	2013-05-08
JHCP at CANTON CROSSING (60000277)	JHCP | Blood Pressure Measurement Training - Part One	Question2_1	Recording_the_exact_blood_pressure_instead_of_rounding_to_the_nearest_10.	Recording_the_exact_blood_pressure_instead_of_rounding_to_the_nearest_10.	correct	37	1	multiple_choice	Complete	2013-05-21
EBMC Adult Medicine (10001805)	JHCP | Blood Pressure Measurement Training - Part One	Question4_1	Taking_multiple_readings_increases_the_likelihood_that_the_measured_value_is_closest_to_the_true_value.	Taking_multiple_readings_increases_the_likelihood_that_the_measured_value_is_closest_to_the_true_value.	correct	84	1	multiple_choice	Complete	2013-06-03
JHCP at White Marsh (10001798)	JHCP | Blood Pressure Measurement Training - Part One	Question13_1	Try_taking_the_blood_pressure_again_using_the_other_arm.	Look_at_the_device_and_the_patient_and_think_stepwise_about_what_might_have_gone_wrong.	incorrect	18	1	multiple_choice	Complete	2013-05-06
EBMC Adult Medicine (10001805)	JHCP | Blood Pressure Measurement Training - Part One	Question6_1	Placing_the_blood_pressure_cuff_over_a_thin_shirt_sleeve_is_acceptable.	Placing_the_blood_pressure_cuff_over_a_thin_shirt_sleeve_is_acceptable.	correct	189	1	multiple_choice	Complete	2013-05-08
EBMC Adult Medicine (10001805)	JHCP | Blood Pressure Measurement Training - Part One	Question2_1	Recording_the_exact_blood_pressure_instead_of_rounding_to_the_nearest_10.	Recording_the_exact_blood_pressure_instead_of_rounding_to_the_nearest_10.	correct	24	1	multiple_choice	Complete	2013-05-07
JHCP at White Marsh (10001798)	JHCP | Blood Pressure Measurement Training - Part One	Question3_1	One	Three	incorrect	38	1	multiple_choice	Complete	2013-06-04
JHCP BALT&NORTH REG (60002230)	JHCP | Blood Pressure Measurement Training - Part One	Question13_1	Look_at_the_device_and_the_patient_and_think_stepwise_about_what_might_have_gone_wrong.	Look_at_the_device_and_the_patient_and_think_stepwise_about_what_might_have_gone_wrong.	correct	41	1	multiple_choice	Complete	2013-05-24
JHCP at Greater Dundalk (10001809)	JHCP | Blood Pressure Measurement Training - Part One	Question4_1	Taking_multiple_readings_increases_the_likelihood_that_the_measured_value_is_closest_to_the_true_value.	Taking_multiple_readings_increases_the_likelihood_that_the_measured_value_is_closest_to_the_true_value.	correct	29	1	multiple_choice	Complete	2013-05-16
EBMC Adult Medicine (10001805)	JHCP | Blood Pressure Measurement Training - Part One	Question6_1	The_blood_pressure_cuff_should_be_centered_over_the_radial_artery.	Placing_the_blood_pressure_cuff_over_a_thin_shirt_sleeve_is_acceptable.	incorrect	84	1	multiple_choice	Complete	2013-06-03
JHCP at White Marsh (10001798)	JHCP | Blood Pressure Measurement Training - Part One	Question9_1	Blood_pressure_cuffs_should_be_inspected_regularly_for_leaks.	Blood_pressure_cuffs_should_be_inspected_regularly_for_leaks.	correct	18	1	multiple_choice	Complete	2013-05-06
JHCP at White Marsh (10001798)	JHCP | Blood Pressure Measurement Training - Part One	Question7_1	Give_a_falsely_high_blood_pressure_reading.	Give_a_falsely_high_blood_pressure_reading.	correct	35	1	multiple_choice	Complete	2013-05-08
JHCP at White Marsh (10001798)	JHCP | Blood Pressure Measurement Training - Part One	Question2_1	Recording_the_exact_blood_pressure_instead_of_rounding_to_the_nearest_10.	Recording_the_exact_blood_pressure_instead_of_rounding_to_the_nearest_10.	correct	49	2	multiple_choice	Complete	2013-05-13
JHCP at Wyman Park Internal Medicine (10001815)	JHCP | Blood Pressure Measurement Training - Part One	Question3_1	Three	Three	correct	31	1	multiple_choice	Complete	2013-05-08
JHCP at Wyman Park Internal Medicine (10001815)	JHCP | Blood Pressure Measurement Training - Part One	Question9_1	Blood_pressure_cuffs_should_be_inspected_regularly_for_leaks.	Blood_pressure_cuffs_should_be_inspected_regularly_for_leaks.	correct	17	1	multiple_choice	Complete	2013-05-09
EBMC Adult Medicine (10001805)	JHCP | Blood Pressure Measurement Training - Part One	Question3_1	Three	Three	correct	43	1	multiple_choice	Complete	2013-06-05
JHCP at White Marsh (10001798)	JHCP | Blood Pressure Measurement Training - Part One	Question6_1	The_blood_pressure_cuff_should_be_centered_over_the_radial_artery.	Placing_the_blood_pressure_cuff_over_a_thin_shirt_sleeve_is_acceptable.	incorrect	30	1	multiple_choice	Complete	2013-05-14
EBMC Adult Medicine (10001805)	JHCP | Blood Pressure Measurement Training - Part One	Question13_1	Look_at_the_device_and_the_patient_and_think_stepwise_about_what_might_have_gone_wrong.	Look_at_the_device_and_the_patient_and_think_stepwise_about_what_might_have_gone_wrong.	correct	41	1	multiple_choice	Complete	2013-05-07
JHCP at White Marsh (10001798)	JHCP | Blood Pressure Measurement Training - Part One	Question11_1	Take_a_single_blood_pressure_reading_using_the_automated_Omron_device.	Take_a_single_blood_pressure_reading_using_the_automated_Omron_device.	correct	29	1	multiple_choice	Complete	2013-05-06
JHCP at CANTON CROSSING (60000277)	JHCP | Blood Pressure Measurement Training - Part One	Question10_1	Obtain_a_manual_blood_pressure_using_the_thigh_cuff_instead_of_using_the_Omron_device.	Obtain_a_manual_blood_pressure_using_the_thigh_cuff_instead_of_using_the_Omron_device.	correct	81	1	multiple_choice	Complete	2013-06-12
JHCP at Wyman Park Internal Medicine (10001815)	JHCP | Blood Pressure Measurement Training - Part One	Question12_1	Waiting_time_until_the_start_of_the_first_measurement.	Waiting_time_until_the_start_of_the_first_measurement.	correct	31	1	multiple_choice	Complete	2013-05-08
JHCP at White Marsh (10001798)	JHCP | Blood Pressure Measurement Training - Part One	Question14_1	Support_the_patient's_arm_on_a_flat_surface_at_heart_level_during_the_measurement.	Support_the_patient's_arm_on_a_flat_surface_at_heart_level_during_the_measurement.	correct	35	1	multiple_choice	Complete	2013-05-08
JHCP at Greenspring Station (10001799/JHCP at Greenspring Station)	JHCP | Blood Pressure Measurement Training - Part One	Question13_1	Try_taking_the_blood_pressure_again_using_the_other_arm.	Look_at_the_device_and_the_patient_and_think_stepwise_about_what_might_have_gone_wrong.	incorrect	26	2	multiple_choice	Complete	2013-05-16
EBMC Adult Medicine (10001805)	JHCP | Blood Pressure Measurement Training - Part One	Question16_1	Take_an_average_reading_using_the_automated_Omron_device.	Take_an_average_reading_using_the_automated_Omron_device.	correct	47	1	multiple_choice	Complete	2013-05-08
JHCP at White Marsh (10001798)	JHCP | Blood Pressure Measurement Training - Part One	Question3_1	Three	Three	correct	29	1	multiple_choice	Complete	2013-05-10
EBMC Adult Medicine (10001805)	JHCP | Blood Pressure Measurement Training - Part One	Question2_1	Recording_the_exact_blood_pressure_instead_of_rounding_to_the_nearest_10.	Recording_the_exact_blood_pressure_instead_of_rounding_to_the_nearest_10.	correct	43	1	multiple_choice	Complete	2013-06-05
JHCP at Greater Dundalk (10001809)	JHCP | Blood Pressure Measurement Training - Part One	Question15_1	5_minutes.	5_minutes.	correct	29	1	multiple_choice	Complete	2013-05-16
EBMC Adult Medicine (10001805)	JHCP | Blood Pressure Measurement Training - Part One	Question3_1	Three	Three	correct	84	1	multiple_choice	Complete	2013-06-03
JHCP at CANTON CROSSING (60000277)	JHCP | Blood Pressure Measurement Training - Part One	Question13_1	Look_at_the_device_and_the_patient_and_think_stepwise_about_what_might_have_gone_wrong.	Look_at_the_device_and_the_patient_and_think_stepwise_about_what_might_have_gone_wrong.	correct	109	1	multiple_choice	Complete	2013-05-07
JHCP at White Marsh (10001798)	JHCP | Blood Pressure Measurement Training - Part One	Question6_1	The_blood_pressure_cuff_should_be_centered_over_the_radial_artery.	Placing_the_blood_pressure_cuff_over_a_thin_shirt_sleeve_is_acceptable.	incorrect	18	1	multiple_choice	Complete	2013-05-06
JHCP at White Marsh (10001798)	JHCP | Blood Pressure Measurement Training - Part One	Question6_1	Placing_the_blood_pressure_cuff_over_a_thin_shirt_sleeve_is_acceptable.	Placing_the_blood_pressure_cuff_over_a_thin_shirt_sleeve_is_acceptable.	correct	38	1	multiple_choice	Complete	2013-06-04
JHCP at CANTON CROSSING (60000277)	JHCP | Blood Pressure Measurement Training - Part One	Question12_1	Waiting_time_until_the_start_of_the_first_measurement.	Waiting_time_until_the_start_of_the_first_measurement.	correct	13	1	multiple_choice	Complete	2013-06-27
EBMC Adult Medicine (10001805)	JHCP | Blood Pressure Measurement Training - Part One	Question11_1	Take_a_single_blood_pressure_reading_using_the_automated_Omron_device.	Take_a_single_blood_pressure_reading_using_the_automated_Omron_device.	correct	44	1	multiple_choice	Complete	2013-05-09
JHCP at Wyman Park Internal Medicine (10001815)	JHCP | Blood Pressure Measurement Training - Part One	Question8_1	It_sets_the_maximum_pressure_that_the_Omron_device_will_inflate_to.	It_sets_the_maximum_pressure_that_the_Omron_device_will_inflate_to.	correct	17	1	multiple_choice	Complete	2013-05-09
JHCP at White Marsh (10001798)	JHCP | Blood Pressure Measurement Training - Part One	Question13_1	Look_at_the_device_and_the_patient_and_think_stepwise_about_what_might_have_gone_wrong.	Look_at_the_device_and_the_patient_and_think_stepwise_about_what_might_have_gone_wrong.	correct	30	1	multiple_choice	Complete	2013-05-14
EBMC Adult Medicine (10001805)	JHCP | Blood Pressure Measurement Training - Part One	Question3_1	Three	Three	correct	45	1	multiple_choice	Complete	2013-05-21
JHCP at Greater Dundalk (10001809)	JHCP | Blood Pressure Measurement Training - Part One	Question7_1	Give_a_falsely_high_blood_pressure_reading.	Give_a_falsely_high_blood_pressure_reading.	correct	64	1	multiple_choice	Complete	2013-06-05
JHCP at White Marsh (10001798)	JHCP | Blood Pressure Measurement Training - Part One	Question6_1	Placing_the_blood_pressure_cuff_over_a_thin_shirt_sleeve_is_acceptable.	Placing_the_blood_pressure_cuff_over_a_thin_shirt_sleeve_is_acceptable.	correct	92	1	multiple_choice	Complete	2013-06-04
JHCP at CANTON CROSSING (60000277)	JHCP | Blood Pressure Measurement Training - Part One	Question7_1	Give_a_falsely_low_blood_pressure_reading.	Give_a_falsely_high_blood_pressure_reading.	incorrect	109	1	multiple_choice	Complete	2013-05-07
JHCP at Wyman Park Internal Medicine (10001815)	JHCP | Blood Pressure Measurement Training - Part One	Question10_1	Obtain_a_manual_blood_pressure_using_the_thigh_cuff_instead_of_using_the_Omron_device.	Obtain_a_manual_blood_pressure_using_the_thigh_cuff_instead_of_using_the_Omron_device.	correct	58	1	multiple_choice	Complete	2013-06-06
EBMC Adult Medicine (10001805)	JHCP | Blood Pressure Measurement Training - Part One	Question13_1	Try_taking_the_blood_pressure_again_using_the_other_arm.	Look_at_the_device_and_the_patient_and_think_stepwise_about_what_might_have_gone_wrong.	incorrect	84	1	multiple_choice	Complete	2013-06-03
JHCP at White Marsh (10001798)	JHCP | Blood Pressure Measurement Training - Part One	Question9_1	Blood_pressure_cuffs_should_be_inspected_regularly_for_leaks.	Blood_pressure_cuffs_should_be_inspected_regularly_for_leaks.	correct	40	1	multiple_choice	Complete	2013-06-04
JHCP at Wyman Park Internal Medicine (10001815)	JHCP | Blood Pressure Measurement Training - Part One	Question12_1	Waiting_time_until_the_start_of_the_first_measurement.	Waiting_time_until_the_start_of_the_first_measurement.	correct	28	1	multiple_choice	Complete	2013-05-08
JHCP at White Marsh (10001798)	JHCP | Blood Pressure Measurement Training - Part One	Question15_1	5_minutes.	5_minutes.	correct	51	2	multiple_choice	Complete	2013-05-06
EBMC Adult Medicine (10001805)	JHCP | Blood Pressure Measurement Training - Part One	Question15_1	5_minutes.	5_minutes.	correct	39	1	multiple_choice	Complete	2013-05-28
JHCP at White Marsh (10001798)	JHCP | Blood Pressure Measurement Training - Part One	Question15_1	5_minutes.	5_minutes.	correct	29	1	multiple_choice	Complete	2013-05-06
JHCP at CANTON CROSSING (60000277)	JHCP | Blood Pressure Measurement Training - Part One	Question4_1	Taking_multiple_readings_increases_the_likelihood_that_the_measured_value_is_closest_to_the_true_value.	Taking_multiple_readings_increases_the_likelihood_that_the_measured_value_is_closest_to_the_true_value.	correct	36	1	multiple_choice	Complete	2013-06-27
EBMC Adult Medicine (10001805)	JHCP | Blood Pressure Measurement Training - Part One	Question13_1	Look_at_the_device_and_the_patient_and_think_stepwise_about_what_might_have_gone_wrong.	Look_at_the_device_and_the_patient_and_think_stepwise_about_what_might_have_gone_wrong.	correct	189	1	multiple_choice	Complete	2013-05-08
JHCP at Wyman Park Internal Medicine (10001815)	JHCP | Blood Pressure Measurement Training - Part One	Question7_1	Give_a_falsely_high_blood_pressure_reading.	Give_a_falsely_high_blood_pressure_reading.	correct	31	1	multiple_choice	Complete	2013-05-08
JHCP at CANTON CROSSING (60000277)	JHCP | Blood Pressure Measurement Training - Part One	Question16_1	Take_a_single_manual_reading_using_the_wall-mounted_cuff.	Take_an_average_reading_using_the_automated_Omron_device.	incorrect	310	2	multiple_choice	Complete	2013-06-12
EBMC Adult Medicine (10001805)	JHCP | Blood Pressure Measurement Training - Part One	Question8_1	It_sets_the_maximum_pressure_that_the_Omron_device_will_inflate_to.	It_sets_the_maximum_pressure_that_the_Omron_device_will_inflate_to.	correct	84	1	multiple_choice	Complete	2013-06-03
EBMC Adult Medicine (10001805)	JHCP | Blood Pressure Measurement Training - Part One	Question10_1	Wrap_the_cuff_around_the_patient's_forearm_to_measure_the_blood_pressure.	Obtain_a_manual_blood_pressure_using_the_thigh_cuff_instead_of_using_the_Omron_device.	incorrect	24	1	multiple_choice	Complete	2013-05-07
JHCP at White Marsh (10001798)	JHCP | Blood Pressure Measurement Training - Part One	Question15_1	5_minutes.	5_minutes.	correct	16	1	multiple_choice	Complete	2013-05-22
JHCP at White Marsh (10001798)	JHCP | Blood Pressure Measurement Training - Part One	Question16_1	Take_an_average_reading_using_the_automated_Omron_device.	Take_an_average_reading_using_the_automated_Omron_device.	correct	37	1	multiple_choice	Complete	2013-05-08
JHCP at White Marsh (10001798)	JHCP | Blood Pressure Measurement Training - Part One	Question10_1	Obtain_a_manual_blood_pressure_using_the_thigh_cuff_instead_of_using_the_Omron_device.	Obtain_a_manual_blood_pressure_using_the_thigh_cuff_instead_of_using_the_Omron_device.	correct	52	1	multiple_choice	Complete	2013-05-17
EBMC Adult Medicine (10001805)	JHCP | Blood Pressure Measurement Training - Part One	Question7_1	Give_a_falsely_high_blood_pressure_reading.	Give_a_falsely_high_blood_pressure_reading.	correct	84	1	multiple_choice	Complete	2013-06-03
JHCP at CANTON CROSSING (60000277)	JHCP | Blood Pressure Measurement Training - Part One	Question3_1	Three	Three	correct	81	1	multiple_choice	Complete	2013-06-12
JHCP at Greater Dundalk (10001809)	JHCP | Blood Pressure Measurement Training - Part One	Question3_1	Three	Three	correct	29	1	multiple_choice	Complete	2013-05-16
JHCP at White Marsh (10001798)	JHCP | Blood Pressure Measurement Training - Part One	Question15_1	5_minutes.	5_minutes.	correct	49	1	multiple_choice	Complete	2013-05-07
EBMC Adult Medicine (10001805)	JHCP | Blood Pressure Measurement Training - Part One	Question14_1	Support_the_patient's_arm_on_a_flat_surface_at_heart_level_during_the_measurement.	Support_the_patient's_arm_on_a_flat_surface_at_heart_level_during_the_measurement.	correct	39	1	multiple_choice	Complete	2013-05-28
JHCP at White Marsh (10001798)	JHCP | Blood Pressure Measurement Training - Part One	Question16_1	Take_a_single_reading_using_the_automated_Omron_device.	Take_an_average_reading_using_the_automated_Omron_device.	incorrect	40	1	multiple_choice	Complete	2013-06-04
JHCP at Greater Dundalk (10001809)	JHCP | Blood Pressure Measurement Training - Part One	Question9_1	Blood_pressure_cuffs_should_be_inspected_regularly_for_leaks.	Blood_pressure_cuffs_should_be_inspected_regularly_for_leaks.	correct	64	1	multiple_choice	Complete	2013-06-05
JHCP at White Marsh (10001798)	JHCP | Blood Pressure Measurement Training - Part One	Question3_1	Three	Three	correct	78	1	multiple_choice	Complete	2013-05-17
JHCP at Wyman Park Internal Medicine (10001815)	JHCP | Blood Pressure Measurement Training - Part One	Question7_1	Give_a_falsely_high_blood_pressure_reading.	Give_a_falsely_high_blood_pressure_reading.	correct	58	1	multiple_choice	Complete	2013-06-06
JHCP at White Marsh (10001798)	JHCP | Blood Pressure Measurement Training - Part One	Question15_1	5_minutes.	5_minutes.	correct	57	1	multiple_choice	Complete	2013-05-08
EBMC Adult Medicine (10001805)	JHCP | Blood Pressure Measurement Training - Part One	Question11_1	Take_a_single_blood_pressure_reading_using_the_automated_Omron_device.	Take_a_single_blood_pressure_reading_using_the_automated_Omron_device.	correct	43	1	multiple_choice	Complete	2013-05-07
JHCP at CANTON CROSSING (60000277)	JHCP | Blood Pressure Measurement Training - Part One	Question11_1	Take_a_single_blood_pressure_reading_using_the_automated_Omron_device.	Take_a_single_blood_pressure_reading_using_the_automated_Omron_device.	correct	109	1	multiple_choice	Complete	2013-05-07
JHCP BALT&NORTH REG (60002230)	JHCP | Blood Pressure Measurement Training - Part One	Question10_1	Obtain_a_manual_blood_pressure_using_the_thigh_cuff_instead_of_using_the_Omron_device.	Obtain_a_manual_blood_pressure_using_the_thigh_cuff_instead_of_using_the_Omron_device.	correct	41	1	multiple_choice	Complete	2013-05-24
JHCP at Greater Dundalk (10001809)	JHCP | Blood Pressure Measurement Training - Part One	Question7_1	Give_a_falsely_high_blood_pressure_reading.	Give_a_falsely_high_blood_pressure_reading.	correct	30	1	multiple_choice	Complete	2013-05-08
JHCP at White Marsh (10001798)	JHCP | Blood Pressure Measurement Training - Part One	Question8_1	It_sets_the_maximum_pressure_that_the_Omron_device_will_inflate_to.	It_sets_the_maximum_pressure_that_the_Omron_device_will_inflate_to.	correct	49	2	multiple_choice	Complete	2013-05-13
EBMC Adult Medicine (10001805)	JHCP | Blood Pressure Measurement Training - Part One	Question13_1	Look_at_the_device_and_the_patient_and_think_stepwise_about_what_might_have_gone_wrong.	Look_at_the_device_and_the_patient_and_think_stepwise_about_what_might_have_gone_wrong.	correct	39	1	multiple_choice	Complete	2013-05-28
EBMC Adult Medicine (10001805)	JHCP | Blood Pressure Measurement Training - Part One	Question6_1	The_blood_pressure_cuff_should_be_centered_over_the_radial_artery.	Placing_the_blood_pressure_cuff_over_a_thin_shirt_sleeve_is_acceptable.	incorrect	39	1	multiple_choice	Complete	2013-05-28
JHCP at White Marsh (10001798)	JHCP | Blood Pressure Measurement Training - Part One	Question13_1	Look_at_the_device_and_the_patient_and_think_stepwise_about_what_might_have_gone_wrong.	Look_at_the_device_and_the_patient_and_think_stepwise_about_what_might_have_gone_wrong.	correct	57	1	multiple_choice	Complete	2013-05-08
EBMC Adult Medicine (10001805)	JHCP | Blood Pressure Measurement Training - Part One	Question2_1	Recording_the_exact_blood_pressure_instead_of_rounding_to_the_nearest_10.	Recording_the_exact_blood_pressure_instead_of_rounding_to_the_nearest_10.	correct	189	1	multiple_choice	Complete	2013-05-08
EBMC Adult Medicine (10001805)	JHCP | Blood Pressure Measurement Training - Part One	Question15_1	5_minutes.	5_minutes.	correct	45	1	multiple_choice	Complete	2013-05-21
EBMC Adult Medicine (10001805)	JHCP | Blood Pressure Measurement Training - Part One	Question16_1	Take_an_average_reading_using_the_automated_Omron_device.	Take_an_average_reading_using_the_automated_Omron_device.	correct	41	1	multiple_choice	Complete	2013-05-07
EBMC Adult Medicine (10001805)	JHCP | Blood Pressure Measurement Training - Part One	Question14_1	Support_the_patient's_arm_on_a_flat_surface_at_heart_level_during_the_measurement.	Support_the_patient's_arm_on_a_flat_surface_at_heart_level_during_the_measurement.	correct	24	1	multiple_choice	Complete	2013-05-07
JHCP at White Marsh (10001798)	JHCP | Blood Pressure Measurement Training - Part One	Question3_1	Three	Three	correct	30	1	multiple_choice	Complete	2013-05-14
JHCP at CANTON CROSSING (60000277)	JHCP | Blood Pressure Measurement Training - Part One	Question6_1	The_blood_pressure_cuff_should_be_centered_over_the_radial_artery.	Placing_the_blood_pressure_cuff_over_a_thin_shirt_sleeve_is_acceptable.	incorrect	109	1	multiple_choice	Complete	2013-05-07
JHCP at Greater Dundalk (10001809)	JHCP | Blood Pressure Measurement Training - Part One	Question15_1	5_minutes.	5_minutes.	correct	64	1	multiple_choice	Complete	2013-06-05
JHCP at White Marsh (10001798)	JHCP | Blood Pressure Measurement Training - Part One	Question8_1	It_sets_the_maximum_pressure_that_the_Omron_device_will_inflate_to.	It_sets_the_maximum_pressure_that_the_Omron_device_will_inflate_to.	correct	35	1	multiple_choice	Complete	2013-05-08
JHCP at White Marsh (10001798)	JHCP | Blood Pressure Measurement Training - Part One	Question11_1	Take_a_single_blood_pressure_reading_using_the_automated_Omron_device.	Take_a_single_blood_pressure_reading_using_the_automated_Omron_device.	correct	49	2	multiple_choice	Complete	2013-05-13
JHCP at Greater Dundalk (10001809)	JHCP | Blood Pressure Measurement Training - Part One	Question10_1	Wrap_the_cuff_around_the_patient's_forearm_to_measure_the_blood_pressure.	Obtain_a_manual_blood_pressure_using_the_thigh_cuff_instead_of_using_the_Omron_device.	incorrect	64	1	multiple_choice	Complete	2013-06-05
JHCP at Greenspring Station (10001799/JHCP at Greenspring Station)	JHCP | Blood Pressure Measurement Training - Part One	Question3_1	Three	Three	correct	45	1	multiple_choice	Complete	2013-06-05
JHCP at White Marsh (10001798)	JHCP | Blood Pressure Measurement Training - Part One	Question13_1	Look_at_the_device_and_the_patient_and_think_stepwise_about_what_might_have_gone_wrong.	Look_at_the_device_and_the_patient_and_think_stepwise_about_what_might_have_gone_wrong.	correct	16	1	multiple_choice	Complete	2013-05-22
JHCP at Greater Dundalk (10001809)	JHCP | Blood Pressure Measurement Training - Part One	Question4_1	Taking_multiple_readings_increases_the_likelihood_that_the_measured_value_is_closest_to_the_true_value.	Taking_multiple_readings_increases_the_likelihood_that_the_measured_value_is_closest_to_the_true_value.	correct	30	1	multiple_choice	Complete	2013-05-08
JHCP at Wyman Park Internal Medicine (10001815)	JHCP | Blood Pressure Measurement Training - Part One	Question9_1	Automated_blood_pressure_cuffs_should_be_cleaned_with_soap_and_water_after_each_use.	Blood_pressure_cuffs_should_be_inspected_regularly_for_leaks.	incorrect	28	1	multiple_choice	Complete	2013-05-08
JHCP at White Marsh (10001798)	JHCP | Blood Pressure Measurement Training - Part One	Question11_1	Take_a_single_blood_pressure_reading_using_the_automated_Omron_device.	Take_a_single_blood_pressure_reading_using_the_automated_Omron_device.	correct	33	1	multiple_choice	Complete	2013-06-04
JHCP at White Marsh (10001798)	JHCP | Blood Pressure Measurement Training - Part One	Question6_1	The_blood_pressure_cuff_should_be_centered_over_the_radial_artery.	Placing_the_blood_pressure_cuff_over_a_thin_shirt_sleeve_is_acceptable.	incorrect	33	1	multiple_choice	Complete	2013-06-04
EBMC Adult Medicine (10001805)	JHCP | Blood Pressure Measurement Training - Part One	Question14_1	Support_the_patient's_arm_on_a_flat_surface_at_heart_level_during_the_measurement.	Support_the_patient's_arm_on_a_flat_surface_at_heart_level_during_the_measurement.	correct	47	1	multiple_choice	Complete	2013-05-08
EBMC Adult Medicine (10001805)	JHCP | Blood Pressure Measurement Training - Part One	Question13_1	Look_at_the_device_and_the_patient_and_think_stepwise_about_what_might_have_gone_wrong.	Look_at_the_device_and_the_patient_and_think_stepwise_about_what_might_have_gone_wrong.	correct	45	1	multiple_choice	Complete	2013-05-21
EBMC Adult Medicine (10001805)	JHCP | Blood Pressure Measurement Training - Part One	Question9_1	Blood_pressure_cuffs_should_be_inspected_regularly_for_leaks.	Blood_pressure_cuffs_should_be_inspected_regularly_for_leaks.	correct	54	1	multiple_choice	Complete	2013-05-07
JHCP at White Marsh (10001798)	JHCP | Blood Pressure Measurement Training - Part One	Question11_1	Take_a_single_blood_pressure_reading_using_the_automated_Omron_device.	Take_a_single_blood_pressure_reading_using_the_automated_Omron_device.	correct	8	1	multiple_choice	Complete	2013-05-07
EBMC Adult Medicine (10001805)	JHCP | Blood Pressure Measurement Training - Part One	Question13_1	Look_at_the_device_and_the_patient_and_think_stepwise_about_what_might_have_gone_wrong.	Look_at_the_device_and_the_patient_and_think_stepwise_about_what_might_have_gone_wrong.	correct	64	1	multiple_choice	Complete	2013-05-10
JHCP at Greenspring Station (10001799/JHCP at Greenspring Station)	JHCP | Blood Pressure Measurement Training - Part One	Question4_1	Taking_multiple_readings_increases_the_likelihood_that_the_measured_value_is_closest_to_the_true_value.	Taking_multiple_readings_increases_the_likelihood_that_the_measured_value_is_closest_to_the_true_value.	correct	64	1	multiple_choice	Complete	2013-05-10
EBMC Adult Medicine (10001805)	JHCP | Blood Pressure Measurement Training - Part One	Question4_1	Taking_multiple_readings_increases_the_likelihood_that_the_measured_value_is_closest_to_the_true_value.	Taking_multiple_readings_increases_the_likelihood_that_the_measured_value_is_closest_to_the_true_value.	correct	54	1	multiple_choice	Complete	2013-05-07
JHCP at Wyman Park Internal Medicine (10001815)	JHCP | Blood Pressure Measurement Training - Part One	Question12_1	Waiting_time_until_the_start_of_the_first_measurement.	Waiting_time_until_the_start_of_the_first_measurement.	correct	58	1	multiple_choice	Complete	2013-06-06
JHCP at Greater Dundalk (10001809)	JHCP | Blood Pressure Measurement Training - Part One	Question12_1	Waiting_time_after_the_last_measurement.	Waiting_time_until_the_start_of_the_first_measurement.	incorrect	30	1	multiple_choice	Complete	2013-05-08
JHCP at White Marsh (10001798)	JHCP | Blood Pressure Measurement Training - Part One	Question7_1	Give_a_falsely_high_blood_pressure_reading.	Give_a_falsely_high_blood_pressure_reading.	correct	41	1	multiple_choice	Complete	2013-05-17
EBMC Adult Medicine (10001805)	JHCP | Blood Pressure Measurement Training - Part One	Question7_1	Be_more_comfortable_for_the_patient.	Give_a_falsely_high_blood_pressure_reading.	incorrect	22	2	multiple_choice	Complete	2013-05-07
EBMC Adult Medicine (10001805)	JHCP | Blood Pressure Measurement Training - Part One	Question10_1	Obtain_a_manual_blood_pressure_using_the_thigh_cuff_instead_of_using_the_Omron_device.	Obtain_a_manual_blood_pressure_using_the_thigh_cuff_instead_of_using_the_Omron_device.	correct	189	1	multiple_choice	Complete	2013-05-08
JHCP at Wyman Park Internal Medicine (10001815)	JHCP | Blood Pressure Measurement Training - Part One	Question13_1	Look_at_the_device_and_the_patient_and_think_stepwise_about_what_might_have_gone_wrong.	Look_at_the_device_and_the_patient_and_think_stepwise_about_what_might_have_gone_wrong.	correct	17	1	multiple_choice	Complete	2013-05-09
JHCP at White Marsh (10001798)	JHCP | Blood Pressure Measurement Training - Part One	Question14_1	Support_the_patient's_arm_on_a_flat_surface_at_heart_level_during_the_measurement.	Support_the_patient's_arm_on_a_flat_surface_at_heart_level_during_the_measurement.	correct	41	1	multiple_choice	Complete	2013-06-04
EBMC Adult Medicine (10001805)	JHCP | Blood Pressure Measurement Training - Part One	Question13_1	Look_at_the_device_and_the_patient_and_think_stepwise_about_what_might_have_gone_wrong.	Look_at_the_device_and_the_patient_and_think_stepwise_about_what_might_have_gone_wrong.	correct	33	1	multiple_choice	Complete	2013-05-21
EBMC Adult Medicine (10001805)	JHCP | Blood Pressure Measurement Training - Part One	Question6_1	The_blood_pressure_cuff_should_be_centered_over_the_radial_artery.	Placing_the_blood_pressure_cuff_over_a_thin_shirt_sleeve_is_acceptable.	incorrect	44	1	multiple_choice	Complete	2013-05-09
JHCP at White Marsh (10001798)	JHCP | Blood Pressure Measurement Training - Part One	Question16_1	Take_an_average_reading_using_the_automated_Omron_device.	Take_an_average_reading_using_the_automated_Omron_device.	correct	33	1	multiple_choice	Complete	2013-06-04
JHCP at White Marsh (10001798)	JHCP | Blood Pressure Measurement Training - Part One	Question4_1	Taking_multiple_readings_increases_the_likelihood_that_the_measured_value_is_closest_to_the_true_value.	Taking_multiple_readings_increases_the_likelihood_that_the_measured_value_is_closest_to_the_true_value.	correct	78	1	multiple_choice	Complete	2013-05-17
EBMC Adult Medicine (10001805)	JHCP | Blood Pressure Measurement Training - Part One	Question13_1	Try_taking_the_blood_pressure_again_using_the_other_arm.	Look_at_the_device_and_the_patient_and_think_stepwise_about_what_might_have_gone_wrong.	incorrect	22	2	multiple_choice	Complete	2013-05-07
JHCP at CANTON CROSSING (60000277)	JHCP | Blood Pressure Measurement Training - Part One	Question16_1	Take_an_average_reading_using_the_automated_Omron_device.	Take_an_average_reading_using_the_automated_Omron_device.	correct	37	1	multiple_choice	Complete	2013-05-21
JHCP at Wyman Park Internal Medicine (10001815)	JHCP | Blood Pressure Measurement Training - Part One	Question16_1	Take_an_average_reading_using_the_automated_Omron_device.	Take_an_average_reading_using_the_automated_Omron_device.	correct	16	1	multiple_choice	Complete	2013-05-09
JHCP at CANTON CROSSING (60000277)	JHCP | Blood Pressure Measurement Training - Part One	Question8_1	It_sets_the_maximum_pressure_that_the_Omron_device_will_inflate_to.	It_sets_the_maximum_pressure_that_the_Omron_device_will_inflate_to.	correct	109	1	multiple_choice	Complete	2013-05-07
EBMC Adult Medicine (10001805)	JHCP | Blood Pressure Measurement Training - Part One	Question2_1	Recording_the_exact_blood_pressure_instead_of_rounding_to_the_nearest_10.	Recording_the_exact_blood_pressure_instead_of_rounding_to_the_nearest_10.	correct	47	1	multiple_choice	Complete	2013-05-08
JHCP at White Marsh (10001798)	JHCP | Blood Pressure Measurement Training - Part One	Question9_1	Blood_pressure_cuffs_should_be_inspected_regularly_for_leaks.	Blood_pressure_cuffs_should_be_inspected_regularly_for_leaks.	correct	49	2	multiple_choice	Complete	2013-05-13
JHCP at CANTON CROSSING (60000277)	JHCP | Blood Pressure Measurement Training - Part One	Question13_1	Look_at_the_device_and_the_patient_and_think_stepwise_about_what_might_have_gone_wrong.	Look_at_the_device_and_the_patient_and_think_stepwise_about_what_might_have_gone_wrong.	correct	310	2	multiple_choice	Complete	2013-06-12
JHCP at Greenspring Station (10001799/JHCP at Greenspring Station)	JHCP | Blood Pressure Measurement Training - Part One	Question6_1	Placing_the_blood_pressure_cuff_over_a_thin_shirt_sleeve_is_acceptable.	Placing_the_blood_pressure_cuff_over_a_thin_shirt_sleeve_is_acceptable.	correct	45	1	multiple_choice	Complete	2013-06-05
JHCP at White Marsh (10001798)	JHCP | Blood Pressure Measurement Training - Part One	Question10_1	Obtain_a_manual_blood_pressure_using_the_thigh_cuff_instead_of_using_the_Omron_device.	Obtain_a_manual_blood_pressure_using_the_thigh_cuff_instead_of_using_the_Omron_device.	correct	49	2	multiple_choice	Complete	2013-05-13
JHCP at CANTON CROSSING (60000277)	JHCP | Blood Pressure Measurement Training - Part One	Question6_1	It_is_acceptable_to_use_a_cuff_that_is_too_large_for_the_patient's_arm__but_not_one_that_is_too_small.	Placing_the_blood_pressure_cuff_over_a_thin_shirt_sleeve_is_acceptable.	incorrect	36	1	multiple_choice	Complete	2013-06-27
JHCP at CANTON CROSSING (60000277)	JHCP | Blood Pressure Measurement Training - Part One	Question6_1	The_blood_pressure_cuff_should_be_centered_over_the_radial_artery.	Placing_the_blood_pressure_cuff_over_a_thin_shirt_sleeve_is_acceptable.	incorrect	46	1	multiple_choice	Complete	2013-06-27
EBMC Adult Medicine (10001805)	JHCP | Blood Pressure Measurement Training - Part One	Question9_1	Blood_pressure_cuffs_should_be_inspected_regularly_for_leaks.	Blood_pressure_cuffs_should_be_inspected_regularly_for_leaks.	correct	84	1	multiple_choice	Complete	2013-06-03
JHCP at White Marsh (10001798)	JHCP | Blood Pressure Measurement Training - Part One	Question9_1	Blood_pressure_cuffs_should_be_inspected_regularly_for_leaks.	Blood_pressure_cuffs_should_be_inspected_regularly_for_leaks.	correct	38	1	multiple_choice	Complete	2013-06-04
EBMC Adult Medicine (10001805)	JHCP | Blood Pressure Measurement Training - Part One	Question7_1	Give_a_falsely_high_blood_pressure_reading.	Give_a_falsely_high_blood_pressure_reading.	correct	44	1	multiple_choice	Complete	2013-05-09
JHCP at CANTON CROSSING (60000277)	JHCP | Blood Pressure Measurement Training - Part One	Question7_1	Give_a_falsely_high_blood_pressure_reading.	Give_a_falsely_high_blood_pressure_reading.	correct	37	1	multiple_choice	Complete	2013-05-21
EBMC Adult Medicine (10001805)	JHCP | Blood Pressure Measurement Training - Part One	Question6_1	The_blood_pressure_cuff_should_be_centered_over_the_radial_artery.	Placing_the_blood_pressure_cuff_over_a_thin_shirt_sleeve_is_acceptable.	incorrect	64	1	multiple_choice	Complete	2013-05-10
JHCP at Wyman Park Internal Medicine (10001815)	JHCP | Blood Pressure Measurement Training - Part One	Question4_1	Taking_multiple_readings_allows_you_to_round_the_blood_pressure_to_the_nearest_5.	Taking_multiple_readings_increases_the_likelihood_that_the_measured_value_is_closest_to_the_true_value.	incorrect	31	1	multiple_choice	Complete	2013-05-08
EBMC Adult Medicine (10001805)	JHCP | Blood Pressure Measurement Training - Part One	Question12_1	Waiting_time_until_the_start_of_the_first_measurement.	Waiting_time_until_the_start_of_the_first_measurement.	correct	84	1	multiple_choice	Complete	2013-06-03
JHCP at Greater Dundalk (10001809)	JHCP | Blood Pressure Measurement Training - Part One	Question13_1	Try_taking_the_blood_pressure_again_using_the_other_arm.	Look_at_the_device_and_the_patient_and_think_stepwise_about_what_might_have_gone_wrong.	incorrect	30	1	multiple_choice	Complete	2013-05-08
JHCP at CANTON CROSSING (60000277)	JHCP | Blood Pressure Measurement Training - Part One	Question3_1	Three	Three	correct	37	1	multiple_choice	Complete	2013-05-21
JHCP at White Marsh (10001798)	JHCP | Blood Pressure Measurement Training - Part One	Question7_1	Give_a_falsely_high_blood_pressure_reading.	Give_a_falsely_high_blood_pressure_reading.	correct	24	1	multiple_choice	Complete	2013-05-06
JHCP at Greenspring Station (10001799/JHCP at Greenspring Station)	JHCP | Blood Pressure Measurement Training - Part One	Question11_1	Take_a_single_blood_pressure_reading_using_the_automated_Omron_device.	Take_a_single_blood_pressure_reading_using_the_automated_Omron_device.	correct	54	1	multiple_choice	Complete	2013-05-13
JHCP at White Marsh (10001798)	JHCP | Blood Pressure Measurement Training - Part One	Question8_1	It_sets_the_maximum_pressure_that_the_Omron_device_will_inflate_to.	It_sets_the_maximum_pressure_that_the_Omron_device_will_inflate_to.	correct	49	1	multiple_choice	Complete	2013-05-07
JHCP at Wyman Park Podiatry (10003422)	JHCP | Blood Pressure Measurement Training - Part One	Question6_1	Placing_the_blood_pressure_cuff_over_a_thin_shirt_sleeve_is_acceptable.	Placing_the_blood_pressure_cuff_over_a_thin_shirt_sleeve_is_acceptable.	correct	14	1	multiple_choice	Complete	2013-05-13
JHCP at Greenspring Station (10001799/JHCP at Greenspring Station)	JHCP | Blood Pressure Measurement Training - Part One	Question16_1	Take_an_average_reading_using_the_automated_Omron_device.	Take_an_average_reading_using_the_automated_Omron_device.	correct	9	1	multiple_choice	Complete	2013-05-13
EBMC Adult Medicine (10001805)	JHCP | Blood Pressure Measurement Training - Part One	Question7_1	Give_a_falsely_high_blood_pressure_reading.	Give_a_falsely_high_blood_pressure_reading.	correct	15	1	multiple_choice	Complete	2013-05-07
JHCP at CANTON CROSSING (60000277)	JHCP | Blood Pressure Measurement Training - Part One	Question16_1	Take_an_average_reading_using_the_automated_Omron_device.	Take_an_average_reading_using_the_automated_Omron_device.	correct	23	1	multiple_choice	Complete	2013-06-11
EBMC Adult Medicine (10001805)	JHCP | Blood Pressure Measurement Training - Part One	Question2_1	Asking_patients_to_let_their_arm_rest_quietly_in_their_lap.	Recording_the_exact_blood_pressure_instead_of_rounding_to_the_nearest_10.	incorrect	15	1	multiple_choice	Complete	2013-05-07
EBMC Adult Medicine (10001805)	JHCP | Blood Pressure Measurement Training - Part One	Question3_1	Three	Three	correct	15	1	multiple_choice	Complete	2013-05-07
JHCP at White Marsh (10001798)	JHCP | Blood Pressure Measurement Training - Part One	Question11_1	Take_a_single_blood_pressure_reading_using_the_automated_Omron_device.	Take_a_single_blood_pressure_reading_using_the_automated_Omron_device.	correct	78	1	multiple_choice	Complete	2013-05-17
JHCP at Greater Dundalk (10001809)	JHCP | Blood Pressure Measurement Training - Part One	Question3_1	Three	Three	correct	42	1	multiple_choice	Complete	2013-06-05
JHCP at White Marsh (10001798)	JHCP | Blood Pressure Measurement Training - Part One	Question10_1	Obtain_a_manual_blood_pressure_using_the_thigh_cuff_instead_of_using_the_Omron_device.	Obtain_a_manual_blood_pressure_using_the_thigh_cuff_instead_of_using_the_Omron_device.	correct	78	1	multiple_choice	Complete	2013-05-17
JHCP at White Marsh (10001798)	JHCP | Blood Pressure Measurement Training - Part One	Question4_1	Taking_multiple_readings_increases_the_likelihood_that_the_measured_value_is_closest_to_the_true_value.	Taking_multiple_readings_increases_the_likelihood_that_the_measured_value_is_closest_to_the_true_value.	correct	38	1	multiple_choice	Complete	2013-06-04
JHCP at White Marsh (10001798)	JHCP | Blood Pressure Measurement Training - Part One	Question13_1	Look_at_the_device_and_the_patient_and_think_stepwise_about_what_might_have_gone_wrong.	Look_at_the_device_and_the_patient_and_think_stepwise_about_what_might_have_gone_wrong.	correct	37	1	multiple_choice	Complete	2013-05-08
JHCP at Greenspring Station (10001799/JHCP at Greenspring Station)	JHCP | Blood Pressure Measurement Training - Part One	Question7_1	Have_no_impact_on_blood_pressure_reading.	Give_a_falsely_high_blood_pressure_reading.	incorrect	26	2	multiple_choice	Complete	2013-05-16
JHCP at White Marsh (10001798)	JHCP | Blood Pressure Measurement Training - Part One	Question3_1	Three	Three	correct	18	1	multiple_choice	Complete	2013-05-06
EBMC Adult Medicine (10001805)	JHCP | Blood Pressure Measurement Training - Part One	Question4_1	Taking_multiple_readings_increases_the_likelihood_that_the_measured_value_is_closest_to_the_true_value.	Taking_multiple_readings_increases_the_likelihood_that_the_measured_value_is_closest_to_the_true_value.	correct	39	1	multiple_choice	Complete	2013-05-28
JHCP at Wyman Park Internal Medicine (10001815)	JHCP | Blood Pressure Measurement Training - Part One	Question10_1	Obtain_a_manual_blood_pressure_using_the_thigh_cuff_instead_of_using_the_Omron_device.	Obtain_a_manual_blood_pressure_using_the_thigh_cuff_instead_of_using_the_Omron_device.	correct	17	1	multiple_choice	Complete	2013-05-09
JHCP at Greater Dundalk (10001809)	JHCP | Blood Pressure Measurement Training - Part One	Question2_1	Recording_the_exact_blood_pressure_instead_of_rounding_to_the_nearest_10.	Recording_the_exact_blood_pressure_instead_of_rounding_to_the_nearest_10.	correct	29	1	multiple_choice	Complete	2013-05-16
JHCP at White Marsh (10001798)	JHCP | Blood Pressure Measurement Training - Part One	Question6_1	Placing_the_blood_pressure_cuff_over_a_thin_shirt_sleeve_is_acceptable.	Placing_the_blood_pressure_cuff_over_a_thin_shirt_sleeve_is_acceptable.	correct	29	1	multiple_choice	Complete	2013-05-06
JHCP at White Marsh (10001798)	JHCP | Blood Pressure Measurement Training - Part One	Question9_1	Blood_pressure_cuffs_should_be_inspected_regularly_for_leaks.	Blood_pressure_cuffs_should_be_inspected_regularly_for_leaks.	correct	30	1	multiple_choice	Complete	2013-05-14
JHCP at CANTON CROSSING (60000277)	JHCP | Blood Pressure Measurement Training - Part One	Question3_1	Three	Three	correct	13	1	multiple_choice	Complete	2013-06-27
JHCP at White Marsh (10001798)	JHCP | Blood Pressure Measurement Training - Part One	Question16_1	Take_a_single_reading_using_the_automated_Omron_device.	Take_an_average_reading_using_the_automated_Omron_device.	incorrect	38	1	multiple_choice	Complete	2013-06-04
JHCP at White Marsh (10001798)	JHCP | Blood Pressure Measurement Training - Part One	Question15_1	5_minutes.	5_minutes.	correct	38	1	multiple_choice	Complete	2013-06-04
EBMC Adult Medicine (10001805)	JHCP | Blood Pressure Measurement Training - Part One	Question3_1	Three	Three	correct	34	1	multiple_choice	Complete	2013-05-20
EBMC Adult Medicine (10001805)	JHCP | Blood Pressure Measurement Training - Part One	Question6_1	It_is_acceptable_to_use_a_cuff_that_is_too_large_for_the_patient's_arm__but_not_one_that_is_too_small.	Placing_the_blood_pressure_cuff_over_a_thin_shirt_sleeve_is_acceptable.	incorrect	84	1	multiple_choice	Complete	2013-06-03
JHCP at CANTON CROSSING (60000277)	JHCP | Blood Pressure Measurement Training - Part One	Question8_1	It_sets_the_maximum_pressure_that_the_Omron_device_will_inflate_to.	It_sets_the_maximum_pressure_that_the_Omron_device_will_inflate_to.	correct	310	2	multiple_choice	Complete	2013-06-12
JHCP at CANTON CROSSING (60000277)	JHCP | Blood Pressure Measurement Training - Part One	Question13_1	Look_at_the_device_and_the_patient_and_think_stepwise_about_what_might_have_gone_wrong.	Look_at_the_device_and_the_patient_and_think_stepwise_about_what_might_have_gone_wrong.	correct	23	1	multiple_choice	Complete	2013-06-11
EBMC Adult Medicine (10001805)	JHCP | Blood Pressure Measurement Training - Part One	Question15_1	5_minutes.	5_minutes.	correct	47	1	multiple_choice	Complete	2013-05-08
JHCP at White Marsh (10001798)	JHCP | Blood Pressure Measurement Training - Part One	Question2_1	Asking_patients_to_let_their_arm_rest_quietly_in_their_lap.	Recording_the_exact_blood_pressure_instead_of_rounding_to_the_nearest_10.	incorrect	29	1	multiple_choice	Complete	2013-05-06
JHCP at White Marsh (10001798)	JHCP | Blood Pressure Measurement Training - Part One	Question3_1	Three	Three	correct	38	1	multiple_choice	Complete	2013-06-04
JHCP at CANTON CROSSING (60000277)	JHCP | Blood Pressure Measurement Training - Part One	Question14_1	Support_the_patient's_arm_on_a_flat_surface_at_heart_level_during_the_measurement.	Support_the_patient's_arm_on_a_flat_surface_at_heart_level_during_the_measurement.	correct	109	1	multiple_choice	Complete	2013-05-07
JHCP at CANTON CROSSING (60000277)	JHCP | Blood Pressure Measurement Training - Part One	Question9_1	Automated_blood_pressure_devices_should_be_calibrated_daily.	Blood_pressure_cuffs_should_be_inspected_regularly_for_leaks.	incorrect	46	1	multiple_choice	Complete	2013-06-27
JHCP at Wyman Park Internal Medicine (10001815)	JHCP | Blood Pressure Measurement Training - Part One	Question8_1	It_sets_the_maximum_pressure_that_the_Omron_device_will_inflate_to.	It_sets_the_maximum_pressure_that_the_Omron_device_will_inflate_to.	correct	58	1	multiple_choice	Complete	2013-06-06
JHCP at Greater Dundalk (10001809)	JHCP | Blood Pressure Measurement Training - Part One	Question6_1	The_blood_pressure_cuff_should_be_centered_over_the_radial_artery.	Placing_the_blood_pressure_cuff_over_a_thin_shirt_sleeve_is_acceptable.	incorrect	42	1	multiple_choice	Complete	2013-06-05
JHCP at White Marsh (10001798)	JHCP | Blood Pressure Measurement Training - Part One	Question3_1	Three	Three	correct	37	1	multiple_choice	Complete	2013-05-08
JHCP at CANTON CROSSING (60000277)	JHCP | Blood Pressure Measurement Training - Part One	Question12_1	Waiting_time_until_the_start_of_the_first_measurement.	Waiting_time_until_the_start_of_the_first_measurement.	correct	36	1	multiple_choice	Complete	2013-06-27
EBMC Adult Medicine (10001805)	JHCP | Blood Pressure Measurement Training - Part One	Question8_1	It_sets_the_maximum_pressure_that_the_Omron_device_will_inflate_to.	It_sets_the_maximum_pressure_that_the_Omron_device_will_inflate_to.	correct	54	1	multiple_choice	Complete	2013-05-07
JHCP at White Marsh (10001798)	JHCP | Blood Pressure Measurement Training - Part One	Question2_1	Recording_the_exact_blood_pressure_instead_of_rounding_to_the_nearest_10.	Recording_the_exact_blood_pressure_instead_of_rounding_to_the_nearest_10.	correct	38	1	multiple_choice	Complete	2013-06-04
JHCP at White Marsh (10001798)	JHCP | Blood Pressure Measurement Training - Part One	Question16_1	Take_an_average_reading_using_the_automated_Omron_device.	Take_an_average_reading_using_the_automated_Omron_device.	correct	29	1	multiple_choice	Complete	2013-05-10
JHCP at CANTON CROSSING (60000277)	JHCP | Blood Pressure Measurement Training - Part One	Question3_1	Three	Three	correct	23	1	multiple_choice	Complete	2013-06-11
JHCP at White Marsh (10001798)	JHCP | Blood Pressure Measurement Training - Part One	Question9_1	Automated_blood_pressure_cuffs_should_be_cleaned_with_soap_and_water_after_each_use.	Blood_pressure_cuffs_should_be_inspected_regularly_for_leaks.	incorrect	16	1	multiple_choice	Complete	2013-05-22
JHCP at CANTON CROSSING (60000277)	JHCP | Blood Pressure Measurement Training - Part One	Question7_1	Give_a_falsely_high_blood_pressure_reading.	Give_a_falsely_high_blood_pressure_reading.	correct	46	1	multiple_choice	Complete	2013-06-27
JHCP at Greater Dundalk (10001809)	JHCP | Blood Pressure Measurement Training - Part One	Question4_1	Taking_multiple_readings_ensures_that_subsequent_readings_are_higher_than_the_first_reading__which_is_usually_low.	Taking_multiple_readings_increases_the_likelihood_that_the_measured_value_is_closest_to_the_true_value.	incorrect	64	1	multiple_choice	Complete	2013-06-05
EBMC Adult Medicine (10001805)	JHCP | Blood Pressure Measurement Training - Part One	Question11_1	Take_a_single_blood_pressure_reading_using_the_automated_Omron_device.	Take_a_single_blood_pressure_reading_using_the_automated_Omron_device.	correct	22	2	multiple_choice	Complete	2013-05-07
JHCP at Wyman Park Podiatry (10003422)	JHCP | Blood Pressure Measurement Training - Part One	Question9_1	Automated_blood_pressure_cuffs_should_be_cleaned_with_soap_and_water_after_each_use.	Blood_pressure_cuffs_should_be_inspected_regularly_for_leaks.	incorrect	14	1	multiple_choice	Complete	2013-05-13
EBMC Adult Medicine (10001805)	JHCP | Blood Pressure Measurement Training - Part One	Question15_1	5_minutes.	5_minutes.	correct	15	1	multiple_choice	Complete	2013-05-07
EBMC Adult Medicine (10001805)	JHCP | Blood Pressure Measurement Training - Part One	Question9_1	Blood_pressure_cuffs_should_be_inspected_regularly_for_leaks.	Blood_pressure_cuffs_should_be_inspected_regularly_for_leaks.	correct	24	1	multiple_choice	Complete	2013-05-07
EBMC Adult Medicine (10001805)	JHCP | Blood Pressure Measurement Training - Part One	Question4_1	Taking_multiple_readings_increases_the_likelihood_that_the_measured_value_is_closest_to_the_true_value.	Taking_multiple_readings_increases_the_likelihood_that_the_measured_value_is_closest_to_the_true_value.	correct	15	1	multiple_choice	Complete	2013-05-07
JHCP at CANTON CROSSING (60000277)	JHCP | Blood Pressure Measurement Training - Part One	Question3_1	Three	Three	correct	46	1	multiple_choice	Complete	2013-06-27
EBMC Adult Medicine (10001805)	JHCP | Blood Pressure Measurement Training - Part One	Question9_1	Blood_pressure_cuffs_should_be_inspected_regularly_for_leaks.	Blood_pressure_cuffs_should_be_inspected_regularly_for_leaks.	correct	44	1	multiple_choice	Complete	2013-05-09
JHCP at Greater Dundalk (10001809)	JHCP | Blood Pressure Measurement Training - Part One	Question13_1	Look_at_the_device_and_the_patient_and_think_stepwise_about_what_might_have_gone_wrong.	Look_at_the_device_and_the_patient_and_think_stepwise_about_what_might_have_gone_wrong.	correct	64	1	multiple_choice	Complete	2013-06-05
JHCP at White Marsh (10001798)	JHCP | Blood Pressure Measurement Training - Part One	Question12_1	Waiting_time_until_the_start_of_the_first_measurement.	Waiting_time_until_the_start_of_the_first_measurement.	correct	38	1	multiple_choice	Complete	2013-06-04
JHCP at Greater Dundalk (10001809)	JHCP | Blood Pressure Measurement Training - Part One	Question8_1	It_sets_the_maximum_pressure_that_the_Omron_device_will_inflate_to.	It_sets_the_maximum_pressure_that_the_Omron_device_will_inflate_to.	correct	42	1	multiple_choice	Complete	2013-06-05
JHCP at White Marsh (10001798)	JHCP | Blood Pressure Measurement Training - Part One	Question3_1	Three	Three	correct	57	1	multiple_choice	Complete	2013-05-08
JHCP at CANTON CROSSING (60000277)	JHCP | Blood Pressure Measurement Training - Part One	Question14_1	Support_the_patient's_arm_on_a_flat_surface_at_heart_level_during_the_measurement.	Support_the_patient's_arm_on_a_flat_surface_at_heart_level_during_the_measurement.	correct	46	1	multiple_choice	Complete	2013-06-27
JHCP at CANTON CROSSING (60000277)	JHCP | Blood Pressure Measurement Training - Part One	Question9_1	Blood_pressure_cuffs_should_be_inspected_regularly_for_leaks.	Blood_pressure_cuffs_should_be_inspected_regularly_for_leaks.	correct	36	1	multiple_choice	Complete	2013-06-27
JHCP at White Marsh (10001798)	JHCP | Blood Pressure Measurement Training - Part One	Question14_1	Support_the_patient's_arm_on_a_flat_surface_at_heart_level_during_the_measurement.	Support_the_patient's_arm_on_a_flat_surface_at_heart_level_during_the_measurement.	correct	29	1	multiple_choice	Complete	2013-05-06
JHCP at White Marsh (10001798)	JHCP | Blood Pressure Measurement Training - Part One	Question3_1	Three	Three	correct	8	1	multiple_choice	Complete	2013-05-07
JHCP at White Marsh (10001798)	JHCP | Blood Pressure Measurement Training - Part One	Question13_1	Look_at_the_device_and_the_patient_and_think_stepwise_about_what_might_have_gone_wrong.	Look_at_the_device_and_the_patient_and_think_stepwise_about_what_might_have_gone_wrong.	correct	40	1	multiple_choice	Complete	2013-06-04
EBMC Adult Medicine (10001805)	JHCP | Blood Pressure Measurement Training - Part One	Question11_1	Take_a_single_blood_pressure_reading_using_the_automated_Omron_device.	Take_a_single_blood_pressure_reading_using_the_automated_Omron_device.	correct	15	1	multiple_choice	Complete	2013-05-07
JHCP at White Marsh (10001798)	JHCP | Blood Pressure Measurement Training - Part One	Question7_1	Give_a_falsely_high_blood_pressure_reading.	Give_a_falsely_high_blood_pressure_reading.	correct	57	1	multiple_choice	Complete	2013-05-08
JHCP at Wyman Park Internal Medicine (10001815)	JHCP | Blood Pressure Measurement Training - Part One	Question8_1	It_sets_the_maximum_pressure_that_the_Omron_device_will_inflate_to.	It_sets_the_maximum_pressure_that_the_Omron_device_will_inflate_to.	correct	18	1	multiple_choice	Complete	2013-05-09
EBMC Adult Medicine (10001805)	JHCP | Blood Pressure Measurement Training - Part One	Question8_1	It_sets_the_maximum_pressure_that_the_Omron_device_will_inflate_to.	It_sets_the_maximum_pressure_that_the_Omron_device_will_inflate_to.	correct	45	1	multiple_choice	Complete	2013-05-21
EBMC Adult Medicine (10001805)	JHCP | Blood Pressure Measurement Training - Part One	Question14_1	Support_the_patient's_arm_on_a_flat_surface_at_heart_level_during_the_measurement.	Support_the_patient's_arm_on_a_flat_surface_at_heart_level_during_the_measurement.	correct	43	1	multiple_choice	Complete	2013-06-05
EBMC Adult Medicine (10001805)	JHCP | Blood Pressure Measurement Training - Part One	Question2_1	Asking_patients_to_let_their_arm_rest_quietly_in_their_lap.	Recording_the_exact_blood_pressure_instead_of_rounding_to_the_nearest_10.	incorrect	34	1	multiple_choice	Complete	2013-05-20
EBMC Adult Medicine (10001805)	JHCP | Blood Pressure Measurement Training - Part One	Question2_1	Recording_the_exact_blood_pressure_instead_of_rounding_to_the_nearest_10.	Recording_the_exact_blood_pressure_instead_of_rounding_to_the_nearest_10.	correct	41	1	multiple_choice	Complete	2013-05-07
EBMC Adult Medicine (10001805)	JHCP | Blood Pressure Measurement Training - Part One	Question3_1	Three	Three	correct	189	1	multiple_choice	Complete	2013-05-08
EBMC Adult Medicine (10001805)	JHCP | Blood Pressure Measurement Training - Part One	Question10_1	Wrap_the_cuff_around_the_patient's_forearm_to_measure_the_blood_pressure.	Obtain_a_manual_blood_pressure_using_the_thigh_cuff_instead_of_using_the_Omron_device.	incorrect	84	1	multiple_choice	Complete	2013-06-03
JHCP at CANTON CROSSING (60000277)	JHCP | Blood Pressure Measurement Training - Part One	Question2_1	Recording_the_exact_blood_pressure_instead_of_rounding_to_the_nearest_10.	Recording_the_exact_blood_pressure_instead_of_rounding_to_the_nearest_10.	correct	23	1	multiple_choice	Complete	2013-06-11
EBMC Adult Medicine (10001805)	JHCP | Blood Pressure Measurement Training - Part One	Question4_1	Taking_multiple_readings_increases_the_likelihood_that_the_measured_value_is_closest_to_the_true_value.	Taking_multiple_readings_increases_the_likelihood_that_the_measured_value_is_closest_to_the_true_value.	correct	43	1	multiple_choice	Complete	2013-06-05
JHCP at White Marsh (10001798)	JHCP | Blood Pressure Measurement Training - Part One	Question12_1	Waiting_time_until_the_start_of_the_first_measurement.	Waiting_time_until_the_start_of_the_first_measurement.	correct	37	1	multiple_choice	Complete	2013-05-08
JHCP at White Marsh (10001798)	JHCP | Blood Pressure Measurement Training - Part One	Question13_1	Look_at_the_device_and_the_patient_and_think_stepwise_about_what_might_have_gone_wrong.	Look_at_the_device_and_the_patient_and_think_stepwise_about_what_might_have_gone_wrong.	correct	29	1	multiple_choice	Complete	2013-05-10
JHCP at Wyman Park Internal Medicine (10001815)	JHCP | Blood Pressure Measurement Training - Part One	Question3_1	Three	Three	correct	18	1	multiple_choice	Complete	2013-05-09
JHCP at White Marsh (10001798)	JHCP | Blood Pressure Measurement Training - Part One	Question12_1	Waiting_time_until_the_start_of_the_first_measurement.	Waiting_time_until_the_start_of_the_first_measurement.	correct	49	2	multiple_choice	Complete	2013-05-13
JHCP at Greater Dundalk (10001809)	JHCP | Blood Pressure Measurement Training - Part One	Question16_1	Take_an_average_reading_using_the_automated_Omron_device.	Take_an_average_reading_using_the_automated_Omron_device.	correct	42	1	multiple_choice	Complete	2013-06-05
JHCP at Wyman Park Internal Medicine (10001815)	JHCP | Blood Pressure Measurement Training - Part One	Question6_1	The_blood_pressure_cuff_should_be_centered_over_the_radial_artery.	Placing_the_blood_pressure_cuff_over_a_thin_shirt_sleeve_is_acceptable.	incorrect	18	1	multiple_choice	Complete	2013-05-09
JHCP at Greenspring Station (10001799/JHCP at Greenspring Station)	JHCP | Blood Pressure Measurement Training - Part One	Question11_1	Take_a_single_blood_pressure_reading_using_the_automated_Omron_device.	Take_a_single_blood_pressure_reading_using_the_automated_Omron_device.	correct	64	1	multiple_choice	Complete	2013-05-10
JHCP BALT&NORTH REG (60002230)	JHCP | Blood Pressure Measurement Training - Part One	Question16_1	Take_a_single_reading_using_the_automated_Omron_device.	Take_an_average_reading_using_the_automated_Omron_device.	incorrect	41	1	multiple_choice	Complete	2013-05-24
JHCP at Greenspring Station (10001799/JHCP at Greenspring Station)	JHCP | Blood Pressure Measurement Training - Part One	Question15_1	1_minute.	5_minutes.	incorrect	54	1	multiple_choice	Complete	2013-05-13
JHCP at White Marsh (10001798)	JHCP | Blood Pressure Measurement Training - Part One	Question13_1	Look_at_the_device_and_the_patient_and_think_stepwise_about_what_might_have_gone_wrong.	Look_at_the_device_and_the_patient_and_think_stepwise_about_what_might_have_gone_wrong.	correct	41	1	multiple_choice	Complete	2013-06-04
JHCP at White Marsh (10001798)	JHCP | Blood Pressure Measurement Training - Part One	Question8_1	It_sets_the_maximum_pressure_that_the_Omron_device_will_inflate_to.	It_sets_the_maximum_pressure_that_the_Omron_device_will_inflate_to.	correct	41	1	multiple_choice	Complete	2013-06-04
EBMC Adult Medicine (10001805)	JHCP | Blood Pressure Measurement Training - Part One	Question7_1	Give_a_falsely_high_blood_pressure_reading.	Give_a_falsely_high_blood_pressure_reading.	correct	43	1	multiple_choice	Complete	2013-05-07
EBMC Adult Medicine (10001805)	JHCP | Blood Pressure Measurement Training - Part One	Question8_1	It_sets_the_maximum_pressure_that_the_Omron_device_will_inflate_to.	It_sets_the_maximum_pressure_that_the_Omron_device_will_inflate_to.	correct	22	2	multiple_choice	Complete	2013-05-07
EBMC Adult Medicine (10001805)	JHCP | Blood Pressure Measurement Training - Part One	Question12_1	Waiting_time_until_the_start_of_the_first_measurement.	Waiting_time_until_the_start_of_the_first_measurement.	correct	22	2	multiple_choice	Complete	2013-05-07
JHCP at Greater Dundalk (10001809)	JHCP | Blood Pressure Measurement Training - Part One	Question13_1	Look_at_the_device_and_the_patient_and_think_stepwise_about_what_might_have_gone_wrong.	Look_at_the_device_and_the_patient_and_think_stepwise_about_what_might_have_gone_wrong.	correct	29	1	multiple_choice	Complete	2013-05-16
EBMC Adult Medicine (10001805)	JHCP | Blood Pressure Measurement Training - Part One	Question7_1	Give_a_falsely_high_blood_pressure_reading.	Give_a_falsely_high_blood_pressure_reading.	correct	24	1	multiple_choice	Complete	2013-05-07
JHCP at White Marsh (10001798)	JHCP | Blood Pressure Measurement Training - Part One	Question13_1	Look_at_the_device_and_the_patient_and_think_stepwise_about_what_might_have_gone_wrong.	Look_at_the_device_and_the_patient_and_think_stepwise_about_what_might_have_gone_wrong.	correct	51	2	multiple_choice	Complete	2013-05-06
EBMC Adult Medicine (10001805)	JHCP | Blood Pressure Measurement Training - Part One	Question15_1	5_minutes.	5_minutes.	correct	22	2	multiple_choice	Complete	2013-05-07
JHCP at Greater Dundalk (10001809)	JHCP | Blood Pressure Measurement Training - Part One	Question12_1	Waiting_time_until_the_start_of_the_first_measurement.	Waiting_time_until_the_start_of_the_first_measurement.	correct	29	1	multiple_choice	Complete	2013-05-16
JHCP at Greater Dundalk (10001809)	JHCP | Blood Pressure Measurement Training - Part One	Question14_1	Support_the_patient's_arm_on_a_flat_surface_at_heart_level_during_the_measurement.	Support_the_patient's_arm_on_a_flat_surface_at_heart_level_during_the_measurement.	correct	29	1	multiple_choice	Complete	2013-05-16
JHCP at Greenspring Station (10001799/JHCP at Greenspring Station)	JHCP | Blood Pressure Measurement Training - Part One	Question12_1	Waiting_time_after_the_last_measurement.	Waiting_time_until_the_start_of_the_first_measurement.	incorrect	9	1	multiple_choice	Complete	2013-05-13
JHCP at White Marsh (10001798)	JHCP | Blood Pressure Measurement Training - Part One	Question14_1	Support_the_patient's_arm_on_a_flat_surface_at_heart_level_during_the_measurement.	Support_the_patient's_arm_on_a_flat_surface_at_heart_level_during_the_measurement.	correct	30	1	multiple_choice	Complete	2013-05-14
JHCP at Wyman Park Internal Medicine (10001815)	JHCP | Blood Pressure Measurement Training - Part One	Question7_1	Give_a_falsely_high_blood_pressure_reading.	Give_a_falsely_high_blood_pressure_reading.	correct	18	1	multiple_choice	Complete	2013-05-09
JHCP at Wyman Park Internal Medicine (10001815)	JHCP | Blood Pressure Measurement Training - Part One	Question6_1	Placing_the_blood_pressure_cuff_over_a_thin_shirt_sleeve_is_acceptable.	Placing_the_blood_pressure_cuff_over_a_thin_shirt_sleeve_is_acceptable.	correct	58	1	multiple_choice	Complete	2013-06-06
EBMC Adult Medicine (10001805)	JHCP | Blood Pressure Measurement Training - Part One	Question4_1	Taking_multiple_readings_increases_the_likelihood_that_the_measured_value_is_closest_to_the_true_value.	Taking_multiple_readings_increases_the_likelihood_that_the_measured_value_is_closest_to_the_true_value.	correct	43	1	multiple_choice	Complete	2013-05-07
JHCP at CANTON CROSSING (60000277)	JHCP | Blood Pressure Measurement Training - Part One	Question3_1	Three	Three	correct	36	1	multiple_choice	Complete	2013-06-27
JHCP at Greenspring Station (10001799/JHCP at Greenspring Station)	JHCP | Blood Pressure Measurement Training - Part One	Question16_1	Take_a_single_reading_using_the_automated_Omron_device.	Take_an_average_reading_using_the_automated_Omron_device.	incorrect	64	1	multiple_choice	Complete	2013-05-10
EBMC Adult Medicine (10001805)	JHCP | Blood Pressure Measurement Training - Part One	Question4_1	Taking_multiple_readings_increases_the_likelihood_that_the_measured_value_is_closest_to_the_true_value.	Taking_multiple_readings_increases_the_likelihood_that_the_measured_value_is_closest_to_the_true_value.	correct	33	1	multiple_choice	Complete	2013-05-21
JHCP at White Marsh (10001798)	JHCP | Blood Pressure Measurement Training - Part One	Question15_1	5_minutes.	5_minutes.	correct	78	1	multiple_choice	Complete	2013-05-17
JHCP at CANTON CROSSING (60000277)	JHCP | Blood Pressure Measurement Training - Part One	Question16_1	Take_an_average_reading_using_the_automated_Omron_device.	Take_an_average_reading_using_the_automated_Omron_device.	correct	46	1	multiple_choice	Complete	2013-06-27
JHCP at Wyman Park Podiatry (10003422)	JHCP | Blood Pressure Measurement Training - Part One	Question8_1	It_sets_the_maximum_pressure_that_the_Omron_device_will_inflate_to.	It_sets_the_maximum_pressure_that_the_Omron_device_will_inflate_to.	correct	14	1	multiple_choice	Complete	2013-05-13
JHCP at White Marsh (10001798)	JHCP | Blood Pressure Measurement Training - Part One	Question12_1	Waiting_time_until_the_start_of_the_first_measurement.	Waiting_time_until_the_start_of_the_first_measurement.	correct	24	1	multiple_choice	Complete	2013-05-06
JHCP at Greenspring Station (10001799/JHCP at Greenspring Station)	JHCP | Blood Pressure Measurement Training - Part One	Question13_1	Look_at_the_device_and_the_patient_and_think_stepwise_about_what_might_have_gone_wrong.	Look_at_the_device_and_the_patient_and_think_stepwise_about_what_might_have_gone_wrong.	correct	54	1	multiple_choice	Complete	2013-05-13
JHCP at White Marsh (10001798)	JHCP | Blood Pressure Measurement Training - Part One	Question8_1	It_sets_the_maximum_pressure_that_the_Omron_device_will_inflate_to.	It_sets_the_maximum_pressure_that_the_Omron_device_will_inflate_to.	correct	92	1	multiple_choice	Complete	2013-06-04
JHCP at White Marsh (10001798)	JHCP | Blood Pressure Measurement Training - Part One	Question12_1	Waiting_time_until_the_start_of_the_first_measurement.	Waiting_time_until_the_start_of_the_first_measurement.	correct	41	1	multiple_choice	Complete	2013-06-04
EBMC Adult Medicine (10001805)	JHCP | Blood Pressure Measurement Training - Part One	Question6_1	Placing_the_blood_pressure_cuff_over_a_thin_shirt_sleeve_is_acceptable.	Placing_the_blood_pressure_cuff_over_a_thin_shirt_sleeve_is_acceptable.	correct	33	1	multiple_choice	Complete	2013-05-21
JHCP at Greater Dundalk (10001809)	JHCP | Blood Pressure Measurement Training - Part One	Question10_1	Obtain_a_manual_blood_pressure_using_the_thigh_cuff_instead_of_using_the_Omron_device.	Obtain_a_manual_blood_pressure_using_the_thigh_cuff_instead_of_using_the_Omron_device.	correct	30	1	multiple_choice	Complete	2013-05-08
JHCP at White Marsh (10001798)	JHCP | Blood Pressure Measurement Training - Part One	Question14_1	Support_the_patient's_arm_on_a_flat_surface_at_heart_level_during_the_measurement.	Support_the_patient's_arm_on_a_flat_surface_at_heart_level_during_the_measurement.	correct	37	1	multiple_choice	Complete	2013-05-08
EBMC Adult Medicine (10001805)	JHCP | Blood Pressure Measurement Training - Part One	Question12_1	Waiting_time_until_the_start_of_the_first_measurement.	Waiting_time_until_the_start_of_the_first_measurement.	correct	64	1	multiple_choice	Complete	2013-05-10
JHCP at Wyman Park Internal Medicine (10001815)	JHCP | Blood Pressure Measurement Training - Part One	Question15_1	5_minutes.	5_minutes.	correct	28	1	multiple_choice	Complete	2013-05-08
EBMC Adult Medicine (10001805)	JHCP | Blood Pressure Measurement Training - Part One	Question2_1	Asking_patients_to_let_their_arm_rest_quietly_in_their_lap.	Recording_the_exact_blood_pressure_instead_of_rounding_to_the_nearest_10.	incorrect	22	2	multiple_choice	Complete	2013-05-07
JHCP at CANTON CROSSING (60000277)	JHCP | Blood Pressure Measurement Training - Part One	Question8_1	It_sets_the_maximum_pressure_that_the_Omron_device_will_inflate_to.	It_sets_the_maximum_pressure_that_the_Omron_device_will_inflate_to.	correct	13	1	multiple_choice	Complete	2013-06-27
JHCP at White Marsh (10001798)	JHCP | Blood Pressure Measurement Training - Part One	Question7_1	Give_a_falsely_high_blood_pressure_reading.	Give_a_falsely_high_blood_pressure_reading.	correct	78	1	multiple_choice	Complete	2013-05-17
EBMC Adult Medicine (10001805)	JHCP | Blood Pressure Measurement Training - Part One	Question7_1	Give_a_falsely_high_blood_pressure_reading.	Give_a_falsely_high_blood_pressure_reading.	correct	33	1	multiple_choice	Complete	2013-05-21
JHCP at White Marsh (10001798)	JHCP | Blood Pressure Measurement Training - Part One	Question4_1	Taking_multiple_readings_increases_the_likelihood_that_the_measured_value_is_closest_to_the_true_value.	Taking_multiple_readings_increases_the_likelihood_that_the_measured_value_is_closest_to_the_true_value.	correct	57	1	multiple_choice	Complete	2013-05-08
JHCP at White Marsh (10001798)	JHCP | Blood Pressure Measurement Training - Part One	Question2_1	Recording_the_exact_blood_pressure_instead_of_rounding_to_the_nearest_10.	Recording_the_exact_blood_pressure_instead_of_rounding_to_the_nearest_10.	correct	37	1	multiple_choice	Complete	2013-05-08
JHCP at Greater Dundalk (10001809)	JHCP | Blood Pressure Measurement Training - Part One	Question6_1	Placing_the_blood_pressure_cuff_over_a_thin_shirt_sleeve_is_acceptable.	Placing_the_blood_pressure_cuff_over_a_thin_shirt_sleeve_is_acceptable.	correct	35	1	multiple_choice	Complete	2013-05-08
EBMC Adult Medicine (10001805)	JHCP | Blood Pressure Measurement Training - Part One	Question15_1	5_minutes.	5_minutes.	correct	34	1	multiple_choice	Complete	2013-05-20
EBMC Adult Medicine (10001805)	JHCP | Blood Pressure Measurement Training - Part One	Question10_1	Wrap_the_cuff_around_the_patient's_forearm_to_measure_the_blood_pressure.	Obtain_a_manual_blood_pressure_using_the_thigh_cuff_instead_of_using_the_Omron_device.	incorrect	39	1	multiple_choice	Complete	2013-05-28
JHCP at White Marsh (10001798)	JHCP | Blood Pressure Measurement Training - Part One	Question16_1	Take_an_average_reading_using_the_automated_Omron_device.	Take_an_average_reading_using_the_automated_Omron_device.	correct	49	1	multiple_choice	Complete	2013-05-07
JHCP at White Marsh (10001798)	JHCP | Blood Pressure Measurement Training - Part One	Question11_1	Take_a_single_blood_pressure_reading_using_the_automated_Omron_device.	Take_a_single_blood_pressure_reading_using_the_automated_Omron_device.	correct	35	1	multiple_choice	Complete	2013-05-08
JHCP at Greater Dundalk (10001809)	JHCP | Blood Pressure Measurement Training - Part One	Question3_1	Three	Three	correct	35	1	multiple_choice	Complete	2013-05-08
JHCP at White Marsh (10001798)	JHCP | Blood Pressure Measurement Training - Part One	Question12_1	Waiting_time_until_the_start_of_the_first_measurement.	Waiting_time_until_the_start_of_the_first_measurement.	correct	78	1	multiple_choice	Complete	2013-05-17
JHCP at White Marsh (10001798)	JHCP | Blood Pressure Measurement Training - Part One	Question4_1	Taking_multiple_readings_increases_the_likelihood_that_the_measured_value_is_closest_to_the_true_value.	Taking_multiple_readings_increases_the_likelihood_that_the_measured_value_is_closest_to_the_true_value.	correct	30	1	multiple_choice	Complete	2013-05-14
JHCP at CANTON CROSSING (60000277)	JHCP | Blood Pressure Measurement Training - Part One	Question14_1	Support_the_patient's_arm_on_a_flat_surface_at_heart_level_during_the_measurement.	Support_the_patient's_arm_on_a_flat_surface_at_heart_level_during_the_measurement.	correct	81	1	multiple_choice	Complete	2013-06-12
JHCP at CANTON CROSSING (60000277)	JHCP | Blood Pressure Measurement Training - Part One	Question4_1	Taking_multiple_readings_increases_the_likelihood_that_the_measured_value_is_closest_to_the_true_value.	Taking_multiple_readings_increases_the_likelihood_that_the_measured_value_is_closest_to_the_true_value.	correct	310	2	multiple_choice	Complete	2013-06-12
JHCP at White Marsh (10001798)	JHCP | Blood Pressure Measurement Training - Part One	Question2_1	Recording_the_exact_blood_pressure_instead_of_rounding_to_the_nearest_10.	Recording_the_exact_blood_pressure_instead_of_rounding_to_the_nearest_10.	correct	92	1	multiple_choice	Complete	2013-06-04
JHCP at White Marsh (10001798)	JHCP | Blood Pressure Measurement Training - Part One	Question7_1	Give_a_falsely_high_blood_pressure_reading.	Give_a_falsely_high_blood_pressure_reading.	correct	30	1	multiple_choice	Complete	2013-05-14
EBMC Adult Medicine (10001805)	JHCP | Blood Pressure Measurement Training - Part One	Question11_1	Take_a_single_blood_pressure_reading_using_the_automated_Omron_device.	Take_a_single_blood_pressure_reading_using_the_automated_Omron_device.	correct	189	1	multiple_choice	Complete	2013-05-08
JHCP at CANTON CROSSING (60000277)	JHCP | Blood Pressure Measurement Training - Part One	Question15_1	5_minutes.	5_minutes.	correct	13	1	multiple_choice	Complete	2013-06-27
JHCP at CANTON CROSSING (60000277)	JHCP | Blood Pressure Measurement Training - Part One	Question16_1	Take_a_single_reading_using_the_automated_Omron_device.	Take_an_average_reading_using_the_automated_Omron_device.	incorrect	36	1	multiple_choice	Complete	2013-06-27
JHCP at Wyman Park Internal Medicine (10001815)	JHCP | Blood Pressure Measurement Training - Part One	Question4_1	Taking_multiple_readings_increases_the_likelihood_that_the_measured_value_is_closest_to_the_true_value.	Taking_multiple_readings_increases_the_likelihood_that_the_measured_value_is_closest_to_the_true_value.	correct	16	1	multiple_choice	Complete	2013-05-09
EBMC Adult Medicine (10001805)	JHCP | Blood Pressure Measurement Training - Part One	Question8_1	It_sets_the_maximum_pressure_that_the_Omron_device_will_inflate_to.	It_sets_the_maximum_pressure_that_the_Omron_device_will_inflate_to.	correct	189	1	multiple_choice	Complete	2013-05-08
EBMC Adult Medicine (10001805)	JHCP | Blood Pressure Measurement Training - Part One	Question9_1	Blood_pressure_cuffs_should_be_inspected_regularly_for_leaks.	Blood_pressure_cuffs_should_be_inspected_regularly_for_leaks.	correct	43	1	multiple_choice	Complete	2013-05-07
EBMC Adult Medicine (10001805)	JHCP | Blood Pressure Measurement Training - Part One	Question16_1	Take_an_average_reading_using_the_automated_Omron_device.	Take_an_average_reading_using_the_automated_Omron_device.	correct	15	1	multiple_choice	Complete	2013-05-07
EBMC Adult Medicine (10001805)	JHCP | Blood Pressure Measurement Training - Part One	Question12_1	Waiting_time_until_the_start_of_the_first_measurement.	Waiting_time_until_the_start_of_the_first_measurement.	correct	24	1	multiple_choice	Complete	2013-05-07
JHCP at CANTON CROSSING (60000277)	JHCP | Blood Pressure Measurement Training - Part One	Question2_1	Recording_the_exact_blood_pressure_instead_of_rounding_to_the_nearest_10.	Recording_the_exact_blood_pressure_instead_of_rounding_to_the_nearest_10.	correct	46	1	multiple_choice	Complete	2013-06-27
JHCP at Wyman Park Internal Medicine (10001815)	JHCP | Blood Pressure Measurement Training - Part One	Question11_1	Take_a_single_blood_pressure_reading_using_the_automated_Omron_device.	Take_a_single_blood_pressure_reading_using_the_automated_Omron_device.	correct	28	1	multiple_choice	Complete	2013-05-08
JHCP at White Marsh (10001798)	JHCP | Blood Pressure Measurement Training - Part One	Question3_1	Three	Three	correct	52	1	multiple_choice	Complete	2013-05-17
JHCP at White Marsh (10001798)	JHCP | Blood Pressure Measurement Training - Part One	Question4_1	Taking_multiple_readings_increases_the_likelihood_that_the_measured_value_is_closest_to_the_true_value.	Taking_multiple_readings_increases_the_likelihood_that_the_measured_value_is_closest_to_the_true_value.	correct	52	1	multiple_choice	Complete	2013-05-17
JHCP at Greater Dundalk (10001809)	JHCP | Blood Pressure Measurement Training - Part One	Question14_1	Support_the_patient's_arm_on_a_flat_surface_at_heart_level_during_the_measurement.	Support_the_patient's_arm_on_a_flat_surface_at_heart_level_during_the_measurement.	correct	64	1	multiple_choice	Complete	2013-06-05
EBMC Adult Medicine (10001805)	JHCP | Blood Pressure Measurement Training - Part One	Question13_1	Look_at_the_device_and_the_patient_and_think_stepwise_about_what_might_have_gone_wrong.	Look_at_the_device_and_the_patient_and_think_stepwise_about_what_might_have_gone_wrong.	correct	24	1	multiple_choice	Complete	2013-05-07
JHCP at White Marsh (10001798)	JHCP | Blood Pressure Measurement Training - Part One	Question14_1	Support_the_patient's_arm_on_a_flat_surface_at_heart_level_during_the_measurement.	Support_the_patient's_arm_on_a_flat_surface_at_heart_level_during_the_measurement.	correct	52	1	multiple_choice	Complete	2013-05-17
EBMC Adult Medicine (10001805)	JHCP | Blood Pressure Measurement Training - Part One	Question14_1	Support_the_patient's_arm_on_a_flat_surface_at_heart_level_during_the_measurement.	Support_the_patient's_arm_on_a_flat_surface_at_heart_level_during_the_measurement.	correct	34	1	multiple_choice	Complete	2013-05-20
JHCP at White Marsh (10001798)	JHCP | Blood Pressure Measurement Training - Part One	Question14_1	Support_the_patient's_arm_on_a_flat_surface_at_heart_level_during_the_measurement.	Support_the_patient's_arm_on_a_flat_surface_at_heart_level_during_the_measurement.	correct	40	1	multiple_choice	Complete	2013-06-04
JHCP at CANTON CROSSING (60000277)	JHCP | Blood Pressure Measurement Training - Part One	Question11_1	Take_a_single_blood_pressure_reading_using_the_automated_Omron_device.	Take_a_single_blood_pressure_reading_using_the_automated_Omron_device.	correct	81	1	multiple_choice	Complete	2013-06-12
JHCP at White Marsh (10001798)	JHCP | Blood Pressure Measurement Training - Part One	Question7_1	Give_a_falsely_high_blood_pressure_reading.	Give_a_falsely_high_blood_pressure_reading.	correct	49	2	multiple_choice	Complete	2013-05-13
EBMC Adult Medicine (10001805)	JHCP | Blood Pressure Measurement Training - Part One	Question4_1	Taking_multiple_readings_ensures_that_subsequent_readings_are_higher_than_the_first_reading__which_is_usually_low.	Taking_multiple_readings_increases_the_likelihood_that_the_measured_value_is_closest_to_the_true_value.	incorrect	64	1	multiple_choice	Complete	2013-05-10
EBMC Adult Medicine (10001805)	JHCP | Blood Pressure Measurement Training - Part One	Question4_1	Taking_multiple_readings_increases_the_likelihood_that_the_measured_value_is_closest_to_the_true_value.	Taking_multiple_readings_increases_the_likelihood_that_the_measured_value_is_closest_to_the_true_value.	correct	47	1	multiple_choice	Complete	2013-05-08
JHCP at Greater Dundalk (10001809)	JHCP | Blood Pressure Measurement Training - Part One	Question11_1	Take_a_single_blood_pressure_reading_using_the_automated_Omron_device.	Take_a_single_blood_pressure_reading_using_the_automated_Omron_device.	correct	29	1	multiple_choice	Complete	2013-05-16
EBMC Adult Medicine (10001805)	JHCP | Blood Pressure Measurement Training - Part One	Question10_1	Obtain_a_manual_blood_pressure_using_the_thigh_cuff_instead_of_using_the_Omron_device.	Obtain_a_manual_blood_pressure_using_the_thigh_cuff_instead_of_using_the_Omron_device.	correct	43	1	multiple_choice	Complete	2013-06-05
JHCP at White Marsh (10001798)	JHCP | Blood Pressure Measurement Training - Part One	Question8_1	It_sets_the_number_of_blood_pressure_readings_that_the_Omron_device_takes.	It_sets_the_maximum_pressure_that_the_Omron_device_will_inflate_to.	incorrect	40	1	multiple_choice	Complete	2013-06-04
EBMC Adult Medicine (10001805)	JHCP | Blood Pressure Measurement Training - Part One	Question16_1	Take_an_average_reading_using_the_automated_Omron_device.	Take_an_average_reading_using_the_automated_Omron_device.	correct	64	1	multiple_choice	Complete	2013-05-10
EBMC Adult Medicine (10001805)	JHCP | Blood Pressure Measurement Training - Part One	Question8_1	It_sets_the_maximum_pressure_that_the_Omron_device_will_inflate_to.	It_sets_the_maximum_pressure_that_the_Omron_device_will_inflate_to.	correct	43	1	multiple_choice	Complete	2013-05-07
EBMC Adult Medicine (10001805)	JHCP | Blood Pressure Measurement Training - Part One	Question10_1	Obtain_a_manual_blood_pressure_using_the_thigh_cuff_instead_of_using_the_Omron_device.	Obtain_a_manual_blood_pressure_using_the_thigh_cuff_instead_of_using_the_Omron_device.	correct	45	1	multiple_choice	Complete	2013-05-21
JHCP BALT&NORTH REG (60002230)	JHCP | Blood Pressure Measurement Training - Part One	Question6_1	Placing_the_blood_pressure_cuff_over_a_thin_shirt_sleeve_is_acceptable.	Placing_the_blood_pressure_cuff_over_a_thin_shirt_sleeve_is_acceptable.	correct	41	1	multiple_choice	Complete	2013-05-24
EBMC Adult Medicine (10001805)	JHCP | Blood Pressure Measurement Training - Part One	Question12_1	Waiting_time_until_the_start_of_the_first_measurement.	Waiting_time_until_the_start_of_the_first_measurement.	correct	44	1	multiple_choice	Complete	2013-05-09
EBMC Adult Medicine (10001805)	JHCP | Blood Pressure Measurement Training - Part One	Question3_1	Three	Three	correct	24	1	multiple_choice	Complete	2013-05-07
EBMC Adult Medicine (10001805)	JHCP | Blood Pressure Measurement Training - Part One	Question16_1	Take_an_average_reading_using_the_automated_Omron_device.	Take_an_average_reading_using_the_automated_Omron_device.	correct	22	2	multiple_choice	Complete	2013-05-07
JHCP at White Marsh (10001798)	JHCP | Blood Pressure Measurement Training - Part One	Question2_1	Asking_patients_to_let_their_arm_rest_quietly_in_their_lap.	Recording_the_exact_blood_pressure_instead_of_rounding_to_the_nearest_10.	incorrect	29	1	multiple_choice	Complete	2013-05-10
JHCP at White Marsh (10001798)	JHCP | Blood Pressure Measurement Training - Part One	Question14_1	Support_the_patient's_arm_on_a_flat_surface_at_heart_level_during_the_measurement.	Support_the_patient's_arm_on_a_flat_surface_at_heart_level_during_the_measurement.	correct	29	1	multiple_choice	Complete	2013-05-08
JHCP at Wyman Park Internal Medicine (10001815)	JHCP | Blood Pressure Measurement Training - Part One	Question10_1	Obtain_a_manual_blood_pressure_using_the_thigh_cuff_instead_of_using_the_Omron_device.	Obtain_a_manual_blood_pressure_using_the_thigh_cuff_instead_of_using_the_Omron_device.	correct	29	1	multiple_choice	Complete	2013-05-07
EBMC Adult Medicine (10001805)	JHCP | Blood Pressure Measurement Training - Part One	Question11_1	Take_a_single_blood_pressure_reading_using_the_automated_Omron_device.	Take_a_single_blood_pressure_reading_using_the_automated_Omron_device.	correct	7	1	multiple_choice	Complete	2013-06-04
JHCP at CANTON CROSSING (60000277)	JHCP | Blood Pressure Measurement Training - Part One	Question2_1	Recording_the_exact_blood_pressure_instead_of_rounding_to_the_nearest_10.	Recording_the_exact_blood_pressure_instead_of_rounding_to_the_nearest_10.	correct	30	1	multiple_choice	Complete	2013-06-12
JHCP at Wyman Park Internal Medicine (10001815)	JHCP | Blood Pressure Measurement Training - Part One	Question7_1	Give_a_falsely_high_blood_pressure_reading.	Give_a_falsely_high_blood_pressure_reading.	correct	46	1	multiple_choice	Complete	2013-06-05
JHCP at White Marsh (10001798)	JHCP | Blood Pressure Measurement Training - Part One	Question16_1	Take_an_average_reading_using_the_automated_Omron_device.	Take_an_average_reading_using_the_automated_Omron_device.	correct	16	1	multiple_choice	Complete	2013-05-07
JHCP at Wyman Park Internal Medicine (10001815)	JHCP | Blood Pressure Measurement Training - Part One	Question13_1	Look_at_the_device_and_the_patient_and_think_stepwise_about_what_might_have_gone_wrong.	Look_at_the_device_and_the_patient_and_think_stepwise_about_what_might_have_gone_wrong.	correct	46	1	multiple_choice	Complete	2013-06-05
EBMC Adult Medicine (10001805)	JHCP | Blood Pressure Measurement Training - Part One	Question10_1	Obtain_a_manual_blood_pressure_using_the_thigh_cuff_instead_of_using_the_Omron_device.	Obtain_a_manual_blood_pressure_using_the_thigh_cuff_instead_of_using_the_Omron_device.	correct	7	1	multiple_choice	Complete	2013-06-04
JHCP at Wyman Park Internal Medicine (10001815)	JHCP | Blood Pressure Measurement Training - Part One	Question14_1	Support_the_patient's_arm_on_a_flat_surface_at_heart_level_during_the_measurement.	Support_the_patient's_arm_on_a_flat_surface_at_heart_level_during_the_measurement.	correct	29	1	multiple_choice	Complete	2013-05-07
JHCP at CANTON CROSSING (60000277)	JHCP | Blood Pressure Measurement Training - Part One	Question2_1	Recording_the_exact_blood_pressure_instead_of_rounding_to_the_nearest_10.	Recording_the_exact_blood_pressure_instead_of_rounding_to_the_nearest_10.	correct	104	3	multiple_choice	Complete	2013-06-12
JHCP at CANTON CROSSING (60000277)	JHCP | Blood Pressure Measurement Training - Part One	Question13_1	Look_at_the_device_and_the_patient_and_think_stepwise_about_what_might_have_gone_wrong.	Look_at_the_device_and_the_patient_and_think_stepwise_about_what_might_have_gone_wrong.	correct	30	1	multiple_choice	Complete	2013-06-12
EBMC Adult Medicine (10001805)	JHCP | Blood Pressure Measurement Training - Part One	Question13_1	Look_at_the_device_and_the_patient_and_think_stepwise_about_what_might_have_gone_wrong.	Look_at_the_device_and_the_patient_and_think_stepwise_about_what_might_have_gone_wrong.	correct	7	1	multiple_choice	Complete	2013-06-04
EBMC Adult Medicine (10001805)	JHCP | Blood Pressure Measurement Training - Part One	Question9_1	Blood_pressure_cuffs_should_be_inspected_regularly_for_leaks.	Blood_pressure_cuffs_should_be_inspected_regularly_for_leaks.	correct	7	1	multiple_choice	Complete	2013-06-04
JHCP at White Marsh (10001798)	JHCP | Blood Pressure Measurement Training - Part One	Question13_1	Look_at_the_device_and_the_patient_and_think_stepwise_about_what_might_have_gone_wrong.	Look_at_the_device_and_the_patient_and_think_stepwise_about_what_might_have_gone_wrong.	correct	37	2	multiple_choice	Complete	2013-05-15
JHCP at Wyman Park Internal Medicine (10001815)	JHCP | Blood Pressure Measurement Training - Part One	Question3_1	Three	Three	correct	29	1	multiple_choice	Complete	2013-05-07
JHCP at Wyman Park Internal Medicine (10001815)	JHCP | Blood Pressure Measurement Training - Part One	Question11_1	Take_a_single_blood_pressure_reading_using_the_automated_Omron_device.	Take_a_single_blood_pressure_reading_using_the_automated_Omron_device.	correct	29	1	multiple_choice	Complete	2013-05-07
EBMC Adult Medicine (10001805)	JHCP | Blood Pressure Measurement Training - Part One	Question7_1	Give_a_falsely_high_blood_pressure_reading.	Give_a_falsely_high_blood_pressure_reading.	correct	7	1	multiple_choice	Complete	2013-06-04
JHCP at Wyman Park Internal Medicine (10001815)	JHCP | Blood Pressure Measurement Training - Part One	Question7_1	Give_a_falsely_high_blood_pressure_reading.	Give_a_falsely_high_blood_pressure_reading.	correct	19	1	multiple_choice	Complete	2013-05-20
JHCP at Wyman Park Internal Medicine (10001815)	JHCP | Blood Pressure Measurement Training - Part One	Question15_1	5_minutes.	5_minutes.	correct	29	1	multiple_choice	Complete	2013-05-07
EBMC Adult Medicine (10001805)	JHCP | Blood Pressure Measurement Training - Part One	Question3_1	Three	Three	correct	32	1	multiple_choice	Complete	2013-05-20
JHCP at CANTON CROSSING (60000277)	JHCP | Blood Pressure Measurement Training - Part One	Question4_1	Taking_multiple_readings_increases_the_likelihood_that_the_measured_value_is_closest_to_the_true_value.	Taking_multiple_readings_increases_the_likelihood_that_the_measured_value_is_closest_to_the_true_value.	correct	104	3	multiple_choice	Complete	2013-06-12
JHCP at CANTON CROSSING (60000277)	JHCP | Blood Pressure Measurement Training - Part One	Question7_1	Give_a_falsely_high_blood_pressure_reading.	Give_a_falsely_high_blood_pressure_reading.	correct	104	3	multiple_choice	Complete	2013-06-12
JHCP at Wyman Park Internal Medicine (10001815)	JHCP | Blood Pressure Measurement Training - Part One	Question4_1	Taking_multiple_readings_increases_the_likelihood_that_the_measured_value_is_closest_to_the_true_value.	Taking_multiple_readings_increases_the_likelihood_that_the_measured_value_is_closest_to_the_true_value.	correct	19	1	multiple_choice	Complete	2013-05-20
JHCP at CANTON CROSSING (60000277)	JHCP | Blood Pressure Measurement Training - Part One	Question6_1	Placing_the_blood_pressure_cuff_over_a_thin_shirt_sleeve_is_acceptable.	Placing_the_blood_pressure_cuff_over_a_thin_shirt_sleeve_is_acceptable.	correct	28	1	multiple_choice	Complete	2013-05-15
EBMC Adult Medicine (10001805)	JHCP | Blood Pressure Measurement Training - Part One	Question2_1	Recording_the_exact_blood_pressure_instead_of_rounding_to_the_nearest_10.	Recording_the_exact_blood_pressure_instead_of_rounding_to_the_nearest_10.	correct	33	1	multiple_choice	Complete	2013-06-04
EBMC Adult Medicine (10001805)	JHCP | Blood Pressure Measurement Training - Part One	Question13_1	Look_at_the_device_and_the_patient_and_think_stepwise_about_what_might_have_gone_wrong.	Look_at_the_device_and_the_patient_and_think_stepwise_about_what_might_have_gone_wrong.	correct	28	1	multiple_choice	Complete	2013-05-10
EBMC Adult Medicine (10001805)	JHCP | Blood Pressure Measurement Training - Part One	Question16_1	Take_an_average_reading_using_the_automated_Omron_device.	Take_an_average_reading_using_the_automated_Omron_device.	correct	7	1	multiple_choice	Complete	2013-06-04
JHCP at Wyman Park Internal Medicine (10001815)	JHCP | Blood Pressure Measurement Training - Part One	Question8_1	It_sets_the_number_of_blood_pressure_readings_that_the_Omron_device_takes.	It_sets_the_maximum_pressure_that_the_Omron_device_will_inflate_to.	incorrect	19	1	multiple_choice	Complete	2013-05-20
EBMC Adult Medicine (10001805)	JHCP | Blood Pressure Measurement Training - Part One	Question7_1	Give_a_falsely_high_blood_pressure_reading.	Give_a_falsely_high_blood_pressure_reading.	correct	28	1	multiple_choice	Complete	2013-05-10
EBMC Adult Medicine (10001805)	JHCP | Blood Pressure Measurement Training - Part One	Question3_1	Three	Three	correct	28	1	multiple_choice	Complete	2013-05-10
JHCP at CANTON CROSSING (60000277)	JHCP | Blood Pressure Measurement Training - Part One	Question4_1	Taking_multiple_readings_increases_the_likelihood_that_the_measured_value_is_closest_to_the_true_value.	Taking_multiple_readings_increases_the_likelihood_that_the_measured_value_is_closest_to_the_true_value.	correct	28	1	multiple_choice	Complete	2013-05-15
JHCP at White Marsh (10001798)	JHCP | Blood Pressure Measurement Training - Part One	Question9_1	Blood_pressure_cuffs_should_be_inspected_regularly_for_leaks.	Blood_pressure_cuffs_should_be_inspected_regularly_for_leaks.	correct	180	1	multiple_choice	Complete	2013-05-13
JHCP at Greater Dundalk (10001809)	JHCP | Blood Pressure Measurement Training - Part One	Question12_1	Waiting_time_until_the_start_of_the_first_measurement.	Waiting_time_until_the_start_of_the_first_measurement.	correct	9	1	multiple_choice	Complete	2013-05-13
EBMC Adult Medicine (10001805)	JHCP | Blood Pressure Measurement Training - Part One	Question9_1	Blood_pressure_cuffs_should_be_inspected_regularly_for_leaks.	Blood_pressure_cuffs_should_be_inspected_regularly_for_leaks.	correct	39	1	multiple_choice	Complete	2013-05-06
JHCP at CANTON CROSSING (60000277)	JHCP | Blood Pressure Measurement Training - Part One	Question2_1	Measuring_blood_pressure_without_a_rest_period.	Recording_the_exact_blood_pressure_instead_of_rounding_to_the_nearest_10.	incorrect	104	3	multiple_choice	Complete	2013-06-12
EBMC Adult Medicine (10001805)	JHCP | Blood Pressure Measurement Training - Part One	Question7_1	Give_a_falsely_low_blood_pressure_reading.	Give_a_falsely_high_blood_pressure_reading.	incorrect	39	1	multiple_choice	Complete	2013-05-06
JHCP at White Marsh (10001798)	JHCP | Blood Pressure Measurement Training - Part One	Question12_1	Maximum_blood_pressure_recorded_as_220_100.	Waiting_time_until_the_start_of_the_first_measurement.	incorrect	29	1	multiple_choice	Complete	2013-05-08
JHCP at White Marsh (10001798)	JHCP | Blood Pressure Measurement Training - Part One	Question3_1	Three	Three	correct	16	1	multiple_choice	Complete	2013-05-07
JHCP at Wyman Park Internal Medicine (10001815)	JHCP | Blood Pressure Measurement Training - Part One	Question8_1	It_sets_the_maximum_pressure_that_the_Omron_device_will_inflate_to.	It_sets_the_maximum_pressure_that_the_Omron_device_will_inflate_to.	correct	46	1	multiple_choice	Complete	2013-06-05
EBMC Adult Medicine (10001805)	JHCP | Blood Pressure Measurement Training - Part One	Question12_1	Waiting_time_after_the_last_measurement.	Waiting_time_until_the_start_of_the_first_measurement.	incorrect	39	1	multiple_choice	Complete	2013-05-06
JHCP at CANTON CROSSING (60000277)	JHCP | Blood Pressure Measurement Training - Part One	Question6_1	Placing_the_blood_pressure_cuff_over_a_thin_shirt_sleeve_is_acceptable.	Placing_the_blood_pressure_cuff_over_a_thin_shirt_sleeve_is_acceptable.	correct	135	2	multiple_choice	Complete	2013-06-12
EBMC Adult Medicine (10001805)	JHCP | Blood Pressure Measurement Training - Part One	Question10_1	Wrap_the_cuff_around_the_patient's_forearm_to_measure_the_blood_pressure.	Obtain_a_manual_blood_pressure_using_the_thigh_cuff_instead_of_using_the_Omron_device.	incorrect	32	1	multiple_choice	Complete	2013-05-20
JHCP at Wyman Park Internal Medicine (10001815)	JHCP | Blood Pressure Measurement Training - Part One	Question16_1	Take_an_average_reading_using_the_automated_Omron_device.	Take_an_average_reading_using_the_automated_Omron_device.	correct	54	1	multiple_choice	Complete	2013-06-05
EBMC Adult Medicine (10001805)	JHCP | Blood Pressure Measurement Training - Part One	Question6_1	Placing_the_blood_pressure_cuff_over_a_thin_shirt_sleeve_is_acceptable.	Placing_the_blood_pressure_cuff_over_a_thin_shirt_sleeve_is_acceptable.	correct	7	1	multiple_choice	Complete	2013-06-04
JHCP at CANTON CROSSING (60000277)	JHCP | Blood Pressure Measurement Training - Part One	Question9_1	Automated_blood_pressure_devices_should_be_calibrated_daily.	Blood_pressure_cuffs_should_be_inspected_regularly_for_leaks.	incorrect	104	3	multiple_choice	Complete	2013-06-12
JHCP at CANTON CROSSING (60000277)	JHCP | Blood Pressure Measurement Training - Part One	Question6_1	The_blood_pressure_cuff_should_be_centered_over_the_radial_artery.	Placing_the_blood_pressure_cuff_over_a_thin_shirt_sleeve_is_acceptable.	incorrect	30	1	multiple_choice	Complete	2013-06-12
JHCP at Wyman Park Internal Medicine (10001815)	JHCP | Blood Pressure Measurement Training - Part One	Question16_1	Take_an_average_reading_using_the_automated_Omron_device.	Take_an_average_reading_using_the_automated_Omron_device.	correct	29	1	multiple_choice	Complete	2013-05-07
JHCP at CANTON CROSSING (60000277)	JHCP | Blood Pressure Measurement Training - Part One	Question12_1	Waiting_time_until_the_start_of_the_first_measurement.	Waiting_time_until_the_start_of_the_first_measurement.	correct	30	1	multiple_choice	Complete	2013-06-12
EBMC Adult Medicine (10001805)	JHCP | Blood Pressure Measurement Training - Part One	Question16_1	Take_an_average_reading_using_the_automated_Omron_device.	Take_an_average_reading_using_the_automated_Omron_device.	correct	33	1	multiple_choice	Complete	2013-06-04
EBMC Adult Medicine (10001805)	JHCP | Blood Pressure Measurement Training - Part One	Question11_1	Take_an_average_of_at_least_two_blood_pressure_reading_using_the_automated_Omron_device.	Take_a_single_blood_pressure_reading_using_the_automated_Omron_device.	incorrect	28	1	multiple_choice	Complete	2013-05-10
JHCP at White Marsh (10001798)	JHCP | Blood Pressure Measurement Training - Part One	Question8_1	It_sets_the_length_of_the_resting_period_before_the_Omron_device_begins_measuring_the_patient's_blood_pressure.	It_sets_the_maximum_pressure_that_the_Omron_device_will_inflate_to.	incorrect	37	2	multiple_choice	Complete	2013-05-15
EBMC Adult Medicine (10001805)	JHCP | Blood Pressure Measurement Training - Part One	Question4_1	Taking_multiple_readings_ensures_that_subsequent_readings_are_higher_than_the_first_reading__which_is_usually_low.	Taking_multiple_readings_increases_the_likelihood_that_the_measured_value_is_closest_to_the_true_value.	incorrect	7	1	multiple_choice	Complete	2013-06-04
JHCP at Wyman Park Internal Medicine (10001815)	JHCP | Blood Pressure Measurement Training - Part One	Question2_1	Recording_the_exact_blood_pressure_instead_of_rounding_to_the_nearest_10.	Recording_the_exact_blood_pressure_instead_of_rounding_to_the_nearest_10.	correct	54	1	multiple_choice	Complete	2013-06-05
EBMC Adult Medicine (10001805)	JHCP | Blood Pressure Measurement Training - Part One	Question15_1	5_minutes.	5_minutes.	correct	7	1	multiple_choice	Complete	2013-06-04
EBMC Adult Medicine (10001805)	JHCP | Blood Pressure Measurement Training - Part One	Question16_1	Take_an_average_reading_using_the_automated_Omron_device.	Take_an_average_reading_using_the_automated_Omron_device.	correct	39	1	multiple_choice	Complete	2013-05-06
JHCP at CANTON CROSSING (60000277)	JHCP | Blood Pressure Measurement Training - Part One	Question9_1	Blood_pressure_cuffs_should_be_inspected_regularly_for_leaks.	Blood_pressure_cuffs_should_be_inspected_regularly_for_leaks.	correct	30	1	multiple_choice	Complete	2013-06-12
JHCP at CANTON CROSSING (60000277)	JHCP | Blood Pressure Measurement Training - Part One	Question10_1	Obtain_a_manual_blood_pressure_using_the_thigh_cuff_instead_of_using_the_Omron_device.	Obtain_a_manual_blood_pressure_using_the_thigh_cuff_instead_of_using_the_Omron_device.	correct	104	3	multiple_choice	Complete	2013-06-12
JHCP at White Marsh (10001798)	JHCP | Blood Pressure Measurement Training - Part One	Question4_1	Taking_multiple_readings_increases_the_likelihood_that_the_measured_value_is_closest_to_the_true_value.	Taking_multiple_readings_increases_the_likelihood_that_the_measured_value_is_closest_to_the_true_value.	correct	16	1	multiple_choice	Complete	2013-05-07
JHCP at Wyman Park Internal Medicine (10001815)	JHCP | Blood Pressure Measurement Training - Part One	Question6_1	Placing_the_blood_pressure_cuff_over_a_thin_shirt_sleeve_is_acceptable.	Placing_the_blood_pressure_cuff_over_a_thin_shirt_sleeve_is_acceptable.	correct	19	1	multiple_choice	Complete	2013-05-20
JHCP at CANTON CROSSING (60000277)	JHCP | Blood Pressure Measurement Training - Part One	Question16_1	Take_an_average_reading_using_the_automated_Omron_device.	Take_an_average_reading_using_the_automated_Omron_device.	correct	104	3	multiple_choice	Complete	2013-06-12
EBMC Adult Medicine (10001805)	JHCP | Blood Pressure Measurement Training - Part One	Question4_1	Taking_multiple_readings_increases_the_likelihood_that_the_measured_value_is_closest_to_the_true_value.	Taking_multiple_readings_increases_the_likelihood_that_the_measured_value_is_closest_to_the_true_value.	correct	33	1	multiple_choice	Complete	2013-06-04
JHCP at CANTON CROSSING (60000277)	JHCP | Blood Pressure Measurement Training - Part One	Question15_1	3_minutes.	5_minutes.	incorrect	28	1	multiple_choice	Complete	2013-05-15
JHCP at Wyman Park Internal Medicine (10001815)	JHCP | Blood Pressure Measurement Training - Part One	Question3_1	Three	Three	correct	46	1	multiple_choice	Complete	2013-06-05
JHCP at Wyman Park Internal Medicine (10001815)	JHCP | Blood Pressure Measurement Training - Part One	Question12_1	Waiting_time_after_the_last_measurement.	Waiting_time_until_the_start_of_the_first_measurement.	incorrect	46	1	multiple_choice	Complete	2013-06-05
JHCP at CANTON CROSSING (60000277)	JHCP | Blood Pressure Measurement Training - Part One	Question3_1	One	Three	incorrect	104	3	multiple_choice	Complete	2013-06-12
JHCP at CANTON CROSSING (60000277)	JHCP | Blood Pressure Measurement Training - Part One	Question8_1	It_sets_the_maximum_pressure_that_the_Omron_device_will_inflate_to.	It_sets_the_maximum_pressure_that_the_Omron_device_will_inflate_to.	correct	104	3	multiple_choice	Complete	2013-06-12
EBMC Adult Medicine (10001805)	JHCP | Blood Pressure Measurement Training - Part One	Question6_1	Placing_the_blood_pressure_cuff_over_a_thin_shirt_sleeve_is_acceptable.	Placing_the_blood_pressure_cuff_over_a_thin_shirt_sleeve_is_acceptable.	correct	33	1	multiple_choice	Complete	2013-06-04
JHCP at White Marsh (10001798)	JHCP | Blood Pressure Measurement Training - Part One	Question15_1	5_minutes.	5_minutes.	correct	180	1	multiple_choice	Complete	2013-05-13
JHCP at White Marsh (10001798)	JHCP | Blood Pressure Measurement Training - Part One	Question10_1	Obtain_a_manual_blood_pressure_using_the_thigh_cuff_instead_of_using_the_Omron_device.	Obtain_a_manual_blood_pressure_using_the_thigh_cuff_instead_of_using_the_Omron_device.	correct	29	1	multiple_choice	Complete	2013-05-08
JHCP at CANTON CROSSING (60000277)	JHCP | Blood Pressure Measurement Training - Part One	Question13_1	Look_at_the_device_and_the_patient_and_think_stepwise_about_what_might_have_gone_wrong.	Look_at_the_device_and_the_patient_and_think_stepwise_about_what_might_have_gone_wrong.	correct	104	3	multiple_choice	Complete	2013-06-12
JHCP at CANTON CROSSING (60000277)	JHCP | Blood Pressure Measurement Training - Part One	Question13_1	Look_at_the_device_and_the_patient_and_think_stepwise_about_what_might_have_gone_wrong.	Look_at_the_device_and_the_patient_and_think_stepwise_about_what_might_have_gone_wrong.	correct	28	1	multiple_choice	Complete	2013-05-15
JHCP at White Marsh (10001798)	JHCP | Blood Pressure Measurement Training - Part One	Question15_1	5_minutes.	5_minutes.	correct	16	1	multiple_choice	Complete	2013-05-07
JHCP at Wyman Park Internal Medicine (10001815)	JHCP | Blood Pressure Measurement Training - Part One	Question6_1	The_blood_pressure_cuff_should_be_centered_over_the_radial_artery.	Placing_the_blood_pressure_cuff_over_a_thin_shirt_sleeve_is_acceptable.	incorrect	54	1	multiple_choice	Complete	2013-06-05
JHCP at White Marsh (10001798)	JHCP | Blood Pressure Measurement Training - Part One	Question7_1	Give_a_falsely_high_blood_pressure_reading.	Give_a_falsely_high_blood_pressure_reading.	correct	29	1	multiple_choice	Complete	2013-05-08
EBMC Adult Medicine (10001805)	JHCP | Blood Pressure Measurement Training - Part One	Question3_1	Three	Three	correct	39	1	multiple_choice	Complete	2013-05-06
JHCP at White Marsh (10001798)	JHCP | Blood Pressure Measurement Training - Part One	Question10_1	Obtain_a_manual_blood_pressure_using_the_thigh_cuff_instead_of_using_the_Omron_device.	Obtain_a_manual_blood_pressure_using_the_thigh_cuff_instead_of_using_the_Omron_device.	correct	37	2	multiple_choice	Complete	2013-05-15
JHCP at CANTON CROSSING (60000277)	JHCP | Blood Pressure Measurement Training - Part One	Question11_1	Take_a_single_blood_pressure_reading_using_the_automated_Omron_device.	Take_a_single_blood_pressure_reading_using_the_automated_Omron_device.	correct	30	1	multiple_choice	Complete	2013-06-12
EBMC Adult Medicine (10001805)	JHCP | Blood Pressure Measurement Training - Part One	Question12_1	Waiting_time_until_the_start_of_the_first_measurement.	Waiting_time_until_the_start_of_the_first_measurement.	correct	32	1	multiple_choice	Complete	2013-05-20
JHCP at Wyman Park Internal Medicine (10001815)	JHCP | Blood Pressure Measurement Training - Part One	Question12_1	Waiting_time_until_the_start_of_the_first_measurement.	Waiting_time_until_the_start_of_the_first_measurement.	correct	29	1	multiple_choice	Complete	2013-05-07
JHCP at White Marsh (10001798)	JHCP | Blood Pressure Measurement Training - Part One	Question15_1	5_minutes.	5_minutes.	correct	29	1	multiple_choice	Complete	2013-05-08
EBMC Adult Medicine (10001805)	JHCP | Blood Pressure Measurement Training - Part One	Question2_1	Recording_the_exact_blood_pressure_instead_of_rounding_to_the_nearest_10.	Recording_the_exact_blood_pressure_instead_of_rounding_to_the_nearest_10.	correct	39	1	multiple_choice	Complete	2013-05-06
EBMC Adult Medicine (10001805)	JHCP | Blood Pressure Measurement Training - Part One	Question11_1	Take_a_single_blood_pressure_reading_using_the_automated_Omron_device.	Take_a_single_blood_pressure_reading_using_the_automated_Omron_device.	correct	32	1	multiple_choice	Complete	2013-05-20
JHCP at White Marsh (10001798)	JHCP | Blood Pressure Measurement Training - Part One	Question7_1	Give_a_falsely_low_blood_pressure_reading.	Give_a_falsely_high_blood_pressure_reading.	incorrect	180	1	multiple_choice	Complete	2013-05-13
EBMC Adult Medicine (10001805)	JHCP | Blood Pressure Measurement Training - Part One	Question8_1	It_sets_the_maximum_pressure_that_the_Omron_device_will_inflate_to.	It_sets_the_maximum_pressure_that_the_Omron_device_will_inflate_to.	correct	39	1	multiple_choice	Complete	2013-05-06
JHCP at Wyman Park Internal Medicine (10001815)	JHCP | Blood Pressure Measurement Training - Part One	Question9_1	Blood_pressure_cuffs_should_be_inspected_regularly_for_leaks.	Blood_pressure_cuffs_should_be_inspected_regularly_for_leaks.	correct	29	1	multiple_choice	Complete	2013-05-07
JHCP at Greater Dundalk (10001809)	JHCP | Blood Pressure Measurement Training - Part One	Question7_1	Give_a_falsely_high_blood_pressure_reading.	Give_a_falsely_high_blood_pressure_reading.	correct	9	1	multiple_choice	Complete	2013-05-13
JHCP at White Marsh (10001798)	JHCP | Blood Pressure Measurement Training - Part One	Question4_1	Taking_multiple_readings_increases_the_likelihood_that_the_measured_value_is_closest_to_the_true_value.	Taking_multiple_readings_increases_the_likelihood_that_the_measured_value_is_closest_to_the_true_value.	correct	37	2	multiple_choice	Complete	2013-05-15
JHCP at CANTON CROSSING (60000277)	JHCP | Blood Pressure Measurement Training - Part One	Question7_1	Give_a_falsely_low_blood_pressure_reading.	Give_a_falsely_high_blood_pressure_reading.	incorrect	104	3	multiple_choice	Complete	2013-06-12
JHCP at CANTON CROSSING (60000277)	JHCP | Blood Pressure Measurement Training - Part One	Question12_1	Waiting_time_until_the_start_of_the_first_measurement.	Waiting_time_until_the_start_of_the_first_measurement.	correct	135	2	multiple_choice	Complete	2013-06-12
JHCP at White Marsh (10001798)	JHCP | Blood Pressure Measurement Training - Part One	Question11_1	Take_a_single_blood_pressure_reading_using_the_automated_Omron_device.	Take_a_single_blood_pressure_reading_using_the_automated_Omron_device.	correct	37	2	multiple_choice	Complete	2013-05-15
JHCP at Greater Dundalk (10001809)	JHCP | Blood Pressure Measurement Training - Part One	Question13_1	Look_at_the_device_and_the_patient_and_think_stepwise_about_what_might_have_gone_wrong.	Look_at_the_device_and_the_patient_and_think_stepwise_about_what_might_have_gone_wrong.	correct	9	1	multiple_choice	Complete	2013-05-13
JHCP at Wyman Park Internal Medicine (10001815)	JHCP | Blood Pressure Measurement Training - Part One	Question6_1	The_blood_pressure_cuff_should_be_centered_over_the_radial_artery.	Placing_the_blood_pressure_cuff_over_a_thin_shirt_sleeve_is_acceptable.	incorrect	70	1	multiple_choice	Complete	2013-05-22
JHCP at Wyman Park Internal Medicine (10001815)	JHCP | Blood Pressure Measurement Training - Part One	Question11_1	Take_an_average_of_at_least_two_blood_pressure_reading_using_the_automated_Omron_device.	Take_a_single_blood_pressure_reading_using_the_automated_Omron_device.	incorrect	19	1	multiple_choice	Complete	2013-05-20
JHCP at White Marsh (10001798)	JHCP | Blood Pressure Measurement Training - Part One	Question3_1	Three	Three	correct	29	1	multiple_choice	Complete	2013-05-08
JHCP at Wyman Park Internal Medicine (10001815)	JHCP | Blood Pressure Measurement Training - Part One	Question11_1	Take_a_single_blood_pressure_reading_using_the_automated_Omron_device.	Take_a_single_blood_pressure_reading_using_the_automated_Omron_device.	correct	70	1	multiple_choice	Complete	2013-05-22
JHCP at Wyman Park Internal Medicine (10001815)	JHCP | Blood Pressure Measurement Training - Part One	Question16_1	Take_an_average_reading_using_the_automated_Omron_device.	Take_an_average_reading_using_the_automated_Omron_device.	correct	19	1	multiple_choice	Complete	2013-05-20
JHCP at CANTON CROSSING (60000277)	JHCP | Blood Pressure Measurement Training - Part One	Question16_1	Take_a_single_manual_reading_using_the_wall-mounted_cuff.	Take_an_average_reading_using_the_automated_Omron_device.	incorrect	135	2	multiple_choice	Complete	2013-06-12
EBMC Adult Medicine (10001805)	JHCP | Blood Pressure Measurement Training - Part One	Question8_1	It_sets_the_maximum_pressure_that_the_Omron_device_will_inflate_to.	It_sets_the_maximum_pressure_that_the_Omron_device_will_inflate_to.	correct	32	1	multiple_choice	Complete	2013-05-20
EBMC Adult Medicine (10001805)	JHCP | Blood Pressure Measurement Training - Part One	Question10_1	Wrap_the_cuff_around_the_patient's_forearm_to_measure_the_blood_pressure.	Obtain_a_manual_blood_pressure_using_the_thigh_cuff_instead_of_using_the_Omron_device.	incorrect	33	1	multiple_choice	Complete	2013-06-04
JHCP at CANTON CROSSING (60000277)	JHCP | Blood Pressure Measurement Training - Part One	Question7_1	Give_a_falsely_high_blood_pressure_reading.	Give_a_falsely_high_blood_pressure_reading.	correct	28	1	multiple_choice	Complete	2013-05-15
JHCP at CANTON CROSSING (60000277)	JHCP | Blood Pressure Measurement Training - Part One	Question7_1	Give_a_falsely_high_blood_pressure_reading.	Give_a_falsely_high_blood_pressure_reading.	correct	30	1	multiple_choice	Complete	2013-06-12
EBMC Adult Medicine (10001805)	JHCP | Blood Pressure Measurement Training - Part One	Question14_1	Support_the_patient's_arm_on_a_flat_surface_at_heart_level_during_the_measurement.	Support_the_patient's_arm_on_a_flat_surface_at_heart_level_during_the_measurement.	correct	7	1	multiple_choice	Complete	2013-06-04
JHCP at CANTON CROSSING (60000277)	JHCP | Blood Pressure Measurement Training - Part One	Question16_1	Take_a_single_reading_using_the_automated_Omron_device.	Take_an_average_reading_using_the_automated_Omron_device.	incorrect	135	2	multiple_choice	Complete	2013-06-12
JHCP at CANTON CROSSING (60000277)	JHCP | Blood Pressure Measurement Training - Part One	Question9_1	Blood_pressure_cuffs_should_be_inspected_regularly_for_leaks.	Blood_pressure_cuffs_should_be_inspected_regularly_for_leaks.	correct	135	2	multiple_choice	Complete	2013-06-12
EBMC Adult Medicine (10001805)	JHCP | Blood Pressure Measurement Training - Part One	Question14_1	Support_the_patient's_arm_on_a_flat_surface_at_heart_level_during_the_measurement.	Support_the_patient's_arm_on_a_flat_surface_at_heart_level_during_the_measurement.	correct	39	1	multiple_choice	Complete	2013-05-06
JHCP at White Marsh (10001798)	JHCP | Blood Pressure Measurement Training - Part One	Question3_1	Three	Three	correct	37	2	multiple_choice	Complete	2013-05-15
JHCP at White Marsh (10001798)	JHCP | Blood Pressure Measurement Training - Part One	Question10_1	Obtain_a_manual_blood_pressure_using_the_thigh_cuff_instead_of_using_the_Omron_device.	Obtain_a_manual_blood_pressure_using_the_thigh_cuff_instead_of_using_the_Omron_device.	correct	16	1	multiple_choice	Complete	2013-05-07
EBMC Adult Medicine (10001805)	JHCP | Blood Pressure Measurement Training - Part One	Question6_1	The_blood_pressure_cuff_should_be_centered_over_the_radial_artery.	Placing_the_blood_pressure_cuff_over_a_thin_shirt_sleeve_is_acceptable.	incorrect	39	1	multiple_choice	Complete	2013-05-06
JHCP at Wyman Park Internal Medicine (10001815)	JHCP | Blood Pressure Measurement Training - Part One	Question14_1	Support_the_patient's_arm_on_a_flat_surface_at_heart_level_during_the_measurement.	Support_the_patient's_arm_on_a_flat_surface_at_heart_level_during_the_measurement.	correct	54	1	multiple_choice	Complete	2013-06-05
JHCP at White Marsh (10001798)	JHCP | Blood Pressure Measurement Training - Part One	Question3_1	Three	Three	correct	180	1	multiple_choice	Complete	2013-05-13
JHCP at CANTON CROSSING (60000277)	JHCP | Blood Pressure Measurement Training - Part One	Question9_1	Blood_pressure_cuffs_should_be_inspected_regularly_for_leaks.	Blood_pressure_cuffs_should_be_inspected_regularly_for_leaks.	correct	104	3	multiple_choice	Complete	2013-06-12
EBMC Adult Medicine (10001805)	JHCP | Blood Pressure Measurement Training - Part One	Question7_1	Give_a_falsely_high_blood_pressure_reading.	Give_a_falsely_high_blood_pressure_reading.	correct	32	1	multiple_choice	Complete	2013-05-20
JHCP at CANTON CROSSING (60000277)	JHCP | Blood Pressure Measurement Training - Part One	Question14_1	Support_the_patient's_arm_on_a_flat_surface_at_heart_level_during_the_measurement.	Support_the_patient's_arm_on_a_flat_surface_at_heart_level_during_the_measurement.	correct	30	1	multiple_choice	Complete	2013-06-12
JHCP at Greater Dundalk (10001809)	JHCP | Blood Pressure Measurement Training - Part One	Question2_1	Recording_the_exact_blood_pressure_instead_of_rounding_to_the_nearest_10.	Recording_the_exact_blood_pressure_instead_of_rounding_to_the_nearest_10.	correct	9	1	multiple_choice	Complete	2013-05-13
JHCP at White Marsh (10001798)	JHCP | Blood Pressure Measurement Training - Part One	Question2_1	Recording_the_exact_blood_pressure_instead_of_rounding_to_the_nearest_10.	Recording_the_exact_blood_pressure_instead_of_rounding_to_the_nearest_10.	correct	37	2	multiple_choice	Complete	2013-05-15
JHCP at White Marsh (10001798)	JHCP | Blood Pressure Measurement Training - Part One	Question8_1	It_sets_the_maximum_pressure_that_the_Omron_device_will_inflate_to.	It_sets_the_maximum_pressure_that_the_Omron_device_will_inflate_to.	correct	180	1	multiple_choice	Complete	2013-05-13
JHCP at White Marsh (10001798)	JHCP | Blood Pressure Measurement Training - Part One	Question11_1	Take_a_single_blood_pressure_reading_using_the_automated_Omron_device.	Take_a_single_blood_pressure_reading_using_the_automated_Omron_device.	correct	16	1	multiple_choice	Complete	2013-05-07
JHCP at Greater Dundalk (10001809)	JHCP | Blood Pressure Measurement Training - Part One	Question6_1	The_blood_pressure_cuff_should_be_centered_over_the_radial_artery.	Placing_the_blood_pressure_cuff_over_a_thin_shirt_sleeve_is_acceptable.	incorrect	9	1	multiple_choice	Complete	2013-05-13
JHCP at White Marsh (10001798)	JHCP | Blood Pressure Measurement Training - Part One	Question14_1	Support_the_patient's_arm_on_a_flat_surface_at_heart_level_during_the_measurement.	Support_the_patient's_arm_on_a_flat_surface_at_heart_level_during_the_measurement.	correct	16	1	multiple_choice	Complete	2013-05-07
JHCP at CANTON CROSSING (60000277)	JHCP | Blood Pressure Measurement Training - Part One	Question9_1	Blood_pressure_cuffs_should_be_inspected_regularly_for_leaks.	Blood_pressure_cuffs_should_be_inspected_regularly_for_leaks.	correct	28	1	multiple_choice	Complete	2013-05-15
JHCP at CANTON CROSSING (60000277)	JHCP | Blood Pressure Measurement Training - Part One	Question11_1	Take_a_single_blood_pressure_reading_using_the_automated_Omron_device.	Take_a_single_blood_pressure_reading_using_the_automated_Omron_device.	correct	104	3	multiple_choice	Complete	2013-06-12
JHCP at CANTON CROSSING (60000277)	JHCP | Blood Pressure Measurement Training - Part One	Question4_1	Taking_multiple_readings_increases_the_patient's_heart_rate.	Taking_multiple_readings_increases_the_likelihood_that_the_measured_value_is_closest_to_the_true_value.	incorrect	104	3	multiple_choice	Complete	2013-06-12
JHCP at Wyman Park Internal Medicine (10001815)	JHCP | Blood Pressure Measurement Training - Part One	Question9_1	Automated_blood_pressure_cuffs_should_be_cleaned_with_soap_and_water_after_each_use.	Blood_pressure_cuffs_should_be_inspected_regularly_for_leaks.	incorrect	46	1	multiple_choice	Complete	2013-06-05
EBMC Adult Medicine (10001805)	JHCP | Blood Pressure Measurement Training - Part One	Question7_1	Give_a_falsely_high_blood_pressure_reading.	Give_a_falsely_high_blood_pressure_reading.	correct	33	1	multiple_choice	Complete	2013-06-04
EBMC Adult Medicine (10001805)	JHCP | Blood Pressure Measurement Training - Part One	Question8_1	It_sets_the_maximum_pressure_that_the_Omron_device_will_inflate_to.	It_sets_the_maximum_pressure_that_the_Omron_device_will_inflate_to.	correct	7	1	multiple_choice	Complete	2013-06-04
JHCP at White Marsh (10001798)	JHCP | Blood Pressure Measurement Training - Part One	Question11_1	Take_a_single_blood_pressure_reading_using_the_automated_Omron_device.	Take_a_single_blood_pressure_reading_using_the_automated_Omron_device.	correct	29	1	multiple_choice	Complete	2013-05-08
JHCP at Wyman Park Internal Medicine (10001815)	JHCP | Blood Pressure Measurement Training - Part One	Question2_1	Recording_the_exact_blood_pressure_instead_of_rounding_to_the_nearest_10.	Recording_the_exact_blood_pressure_instead_of_rounding_to_the_nearest_10.	correct	46	1	multiple_choice	Complete	2013-06-05
JHCP at Wyman Park Internal Medicine (10001815)	JHCP | Blood Pressure Measurement Training - Part One	Question13_1	Look_at_the_device_and_the_patient_and_think_stepwise_about_what_might_have_gone_wrong.	Look_at_the_device_and_the_patient_and_think_stepwise_about_what_might_have_gone_wrong.	correct	19	1	multiple_choice	Complete	2013-05-20
JHCP at Wyman Park Internal Medicine (10001815)	JHCP | Blood Pressure Measurement Training - Part One	Question13_1	Look_at_the_device_and_the_patient_and_think_stepwise_about_what_might_have_gone_wrong.	Look_at_the_device_and_the_patient_and_think_stepwise_about_what_might_have_gone_wrong.	correct	29	1	multiple_choice	Complete	2013-05-07
JHCP at White Marsh (10001798)	JHCP | Blood Pressure Measurement Training - Part One	Question9_1	Blood_pressure_cuffs_should_be_inspected_regularly_for_leaks.	Blood_pressure_cuffs_should_be_inspected_regularly_for_leaks.	correct	16	1	multiple_choice	Complete	2013-05-07
JHCP at Wyman Park Internal Medicine (10001815)	JHCP | Blood Pressure Measurement Training - Part One	Question15_1	1_minute.	5_minutes.	incorrect	46	1	multiple_choice	Complete	2013-06-05
JHCP at CANTON CROSSING (60000277)	JHCP | Blood Pressure Measurement Training - Part One	Question2_1	Asking_patients_to_let_their_arm_rest_quietly_in_their_lap.	Recording_the_exact_blood_pressure_instead_of_rounding_to_the_nearest_10.	incorrect	104	3	multiple_choice	Complete	2013-06-12
JHCP at White Marsh (10001798)	JHCP | Blood Pressure Measurement Training - Part One	Question9_1	Blood_pressure_cuffs_should_be_inspected_regularly_for_leaks.	Blood_pressure_cuffs_should_be_inspected_regularly_for_leaks.	correct	37	2	multiple_choice	Complete	2013-05-15
JHCP at Wyman Park Internal Medicine (10001815)	JHCP | Blood Pressure Measurement Training - Part One	Question14_1	Support_the_patient's_arm_on_a_flat_surface_at_heart_level_during_the_measurement.	Support_the_patient's_arm_on_a_flat_surface_at_heart_level_during_the_measurement.	correct	19	1	multiple_choice	Complete	2013-05-20
JHCP at Wyman Park Internal Medicine (10001815)	JHCP | Blood Pressure Measurement Training - Part One	Question14_1	Support_the_patient's_arm_on_a_flat_surface_at_heart_level_during_the_measurement.	Support_the_patient's_arm_on_a_flat_surface_at_heart_level_during_the_measurement.	correct	46	1	multiple_choice	Complete	2013-06-05
EBMC Adult Medicine (10001805)	JHCP | Blood Pressure Measurement Training - Part One	Question8_1	It_sets_the_maximum_pressure_that_the_Omron_device_will_inflate_to.	It_sets_the_maximum_pressure_that_the_Omron_device_will_inflate_to.	correct	28	1	multiple_choice	Complete	2013-05-10
JHCP at CANTON CROSSING (60000277)	JHCP | Blood Pressure Measurement Training - Part One	Question14_1	Support_the_patient's_arm_on_a_flat_surface_at_heart_level_during_the_measurement.	Support_the_patient's_arm_on_a_flat_surface_at_heart_level_during_the_measurement.	correct	104	3	multiple_choice	Complete	2013-06-12
JHCP at Greater Dundalk (10001809)	JHCP | Blood Pressure Measurement Training - Part One	Question16_1	Take_a_single_reading_using_the_automated_Omron_device.	Take_an_average_reading_using_the_automated_Omron_device.	incorrect	9	1	multiple_choice	Complete	2013-05-13
EBMC Adult Medicine (10001805)	JHCP | Blood Pressure Measurement Training - Part One	Question16_1	Take_an_average_reading_using_the_automated_Omron_device.	Take_an_average_reading_using_the_automated_Omron_device.	correct	32	1	multiple_choice	Complete	2013-05-20
EBMC Adult Medicine (10001805)	JHCP | Blood Pressure Measurement Training - Part One	Question10_1	Obtain_a_manual_blood_pressure_using_the_thigh_cuff_instead_of_using_the_Omron_device.	Obtain_a_manual_blood_pressure_using_the_thigh_cuff_instead_of_using_the_Omron_device.	correct	39	1	multiple_choice	Complete	2013-05-06
EBMC Adult Medicine (10001805)	JHCP | Blood Pressure Measurement Training - Part One	Question9_1	Blood_pressure_cuffs_should_be_inspected_regularly_for_leaks.	Blood_pressure_cuffs_should_be_inspected_regularly_for_leaks.	correct	32	1	multiple_choice	Complete	2013-05-20
EBMC Adult Medicine (10001805)	JHCP | Blood Pressure Measurement Training - Part One	Question11_1	Take_a_single_blood_pressure_reading_using_the_automated_Omron_device.	Take_a_single_blood_pressure_reading_using_the_automated_Omron_device.	correct	39	1	multiple_choice	Complete	2013-05-06
JHCP at Wyman Park Internal Medicine (10001815)	JHCP | Blood Pressure Measurement Training - Part One	Question2_1	Recording_the_exact_blood_pressure_instead_of_rounding_to_the_nearest_10.	Recording_the_exact_blood_pressure_instead_of_rounding_to_the_nearest_10.	correct	70	1	multiple_choice	Complete	2013-05-22
JHCP at CANTON CROSSING (60000277)	JHCP | Blood Pressure Measurement Training - Part One	Question11_1	Take_a_single_blood_pressure_reading_using_the_automated_Omron_device.	Take_a_single_blood_pressure_reading_using_the_automated_Omron_device.	correct	28	1	multiple_choice	Complete	2013-05-15
JHCP at CANTON CROSSING (60000277)	JHCP | Blood Pressure Measurement Training - Part One	Question2_1	Recording_the_exact_blood_pressure_instead_of_rounding_to_the_nearest_10.	Recording_the_exact_blood_pressure_instead_of_rounding_to_the_nearest_10.	correct	28	1	multiple_choice	Complete	2013-05-15
JHCP at White Marsh (10001798)	JHCP | Blood Pressure Measurement Training - Part One	Question14_1	Support_the_patient's_arm_on_a_flat_surface_at_heart_level_during_the_measurement.	Support_the_patient's_arm_on_a_flat_surface_at_heart_level_during_the_measurement.	correct	180	1	multiple_choice	Complete	2013-05-13
JHCP at Wyman Park Internal Medicine (10001815)	JHCP | Blood Pressure Measurement Training - Part One	Question12_1	Waiting_time_after_the_last_measurement.	Waiting_time_until_the_start_of_the_first_measurement.	incorrect	19	1	multiple_choice	Complete	2013-05-20
JHCP at CANTON CROSSING (60000277)	JHCP | Blood Pressure Measurement Training - Part One	Question16_1	Take_a_single_manual_reading_using_the_wall-mounted_cuff.	Take_an_average_reading_using_the_automated_Omron_device.	incorrect	104	3	multiple_choice	Complete	2013-06-12
JHCP at CANTON CROSSING (60000277)	JHCP | Blood Pressure Measurement Training - Part One	Question14_1	Support_the_patient's_arm_on_a_flat_surface_at_heart_level_during_the_measurement.	Support_the_patient's_arm_on_a_flat_surface_at_heart_level_during_the_measurement.	correct	135	2	multiple_choice	Complete	2013-06-12
JHCP at Wyman Park Internal Medicine (10001815)	JHCP | Blood Pressure Measurement Training - Part One	Question7_1	Give_a_falsely_high_blood_pressure_reading.	Give_a_falsely_high_blood_pressure_reading.	correct	70	1	multiple_choice	Complete	2013-05-22
JHCP at Wyman Park Internal Medicine (10001815)	JHCP | Blood Pressure Measurement Training - Part One	Question8_1	It_sets_the_maximum_pressure_that_the_Omron_device_will_inflate_to.	It_sets_the_maximum_pressure_that_the_Omron_device_will_inflate_to.	correct	54	1	multiple_choice	Complete	2013-06-05
JHCP at Wyman Park Internal Medicine (10001815)	JHCP | Blood Pressure Measurement Training - Part One	Question7_1	Give_a_falsely_low_blood_pressure_reading.	Give_a_falsely_high_blood_pressure_reading.	incorrect	54	1	multiple_choice	Complete	2013-06-05
EBMC Adult Medicine (10001805)	JHCP | Blood Pressure Measurement Training - Part One	Question4_1	Taking_multiple_readings_increases_the_likelihood_that_the_measured_value_is_closest_to_the_true_value.	Taking_multiple_readings_increases_the_likelihood_that_the_measured_value_is_closest_to_the_true_value.	correct	32	1	multiple_choice	Complete	2013-05-20
EBMC Adult Medicine (10001805)	JHCP | Blood Pressure Measurement Training - Part One	Question14_1	Support_the_patient's_arm_on_a_flat_surface_at_heart_level_during_the_measurement.	Support_the_patient's_arm_on_a_flat_surface_at_heart_level_during_the_measurement.	correct	28	1	multiple_choice	Complete	2013-05-10
JHCP at CANTON CROSSING (60000277)	JHCP | Blood Pressure Measurement Training - Part One	Question8_1	It_sets_the_maximum_pressure_that_the_Omron_device_will_inflate_to.	It_sets_the_maximum_pressure_that_the_Omron_device_will_inflate_to.	correct	135	2	multiple_choice	Complete	2013-06-12
JHCP at Wyman Park Internal Medicine (10001815)	JHCP | Blood Pressure Measurement Training - Part One	Question4_1	Taking_multiple_readings_increases_the_likelihood_that_the_measured_value_is_closest_to_the_true_value.	Taking_multiple_readings_increases_the_likelihood_that_the_measured_value_is_closest_to_the_true_value.	correct	70	1	multiple_choice	Complete	2013-05-22
EBMC Adult Medicine (10001805)	JHCP | Blood Pressure Measurement Training - Part One	Question4_1	Taking_multiple_readings_increases_the_likelihood_that_the_measured_value_is_closest_to_the_true_value.	Taking_multiple_readings_increases_the_likelihood_that_the_measured_value_is_closest_to_the_true_value.	correct	28	1	multiple_choice	Complete	2013-05-10
EBMC Adult Medicine (10001805)	JHCP | Blood Pressure Measurement Training - Part One	Question6_1	Placing_the_blood_pressure_cuff_over_a_thin_shirt_sleeve_is_acceptable.	Placing_the_blood_pressure_cuff_over_a_thin_shirt_sleeve_is_acceptable.	correct	32	1	multiple_choice	Complete	2013-05-20
JHCP at White Marsh (10001798)	JHCP | Blood Pressure Measurement Training - Part One	Question16_1	Take_an_average_reading_using_the_automated_Omron_device.	Take_an_average_reading_using_the_automated_Omron_device.	correct	180	1	multiple_choice	Complete	2013-05-13
JHCP at White Marsh (10001798)	JHCP | Blood Pressure Measurement Training - Part One	Question4_1	Taking_multiple_readings_increases_the_likelihood_that_the_measured_value_is_closest_to_the_true_value.	Taking_multiple_readings_increases_the_likelihood_that_the_measured_value_is_closest_to_the_true_value.	correct	29	1	multiple_choice	Complete	2013-05-08
JHCP at CANTON CROSSING (60000277)	JHCP | Blood Pressure Measurement Training - Part One	Question6_1	Placing_the_blood_pressure_cuff_over_a_thin_shirt_sleeve_is_acceptable.	Placing_the_blood_pressure_cuff_over_a_thin_shirt_sleeve_is_acceptable.	correct	104	3	multiple_choice	Complete	2013-06-12
EBMC Adult Medicine (10001805)	JHCP | Blood Pressure Measurement Training - Part One	Question3_1	Three	Three	correct	7	1	multiple_choice	Complete	2013-06-04
JHCP at CANTON CROSSING (60000277)	JHCP | Blood Pressure Measurement Training - Part One	Question9_1	Automated_blood_pressure_devices_should_be_calibrated_daily.	Blood_pressure_cuffs_should_be_inspected_regularly_for_leaks.	incorrect	135	2	multiple_choice	Complete	2013-06-12
JHCP at Wyman Park Internal Medicine (10001815)	JHCP | Blood Pressure Measurement Training - Part One	Question10_1	Inform_your_provider_that_it_is_not_possible_to_obtain_a_blood_pressure_measurement_in_this_patient.	Obtain_a_manual_blood_pressure_using_the_thigh_cuff_instead_of_using_the_Omron_device.	incorrect	70	1	multiple_choice	Complete	2013-05-22
EBMC Adult Medicine (10001805)	JHCP | Blood Pressure Measurement Training - Part One	Question2_1	Recording_the_exact_blood_pressure_instead_of_rounding_to_the_nearest_10.	Recording_the_exact_blood_pressure_instead_of_rounding_to_the_nearest_10.	correct	32	1	multiple_choice	Complete	2013-05-20
JHCP at White Marsh (10001798)	JHCP | Blood Pressure Measurement Training - Part One	Question6_1	Placing_the_blood_pressure_cuff_over_a_thin_shirt_sleeve_is_acceptable.	Placing_the_blood_pressure_cuff_over_a_thin_shirt_sleeve_is_acceptable.	correct	29	1	multiple_choice	Complete	2013-05-08
EBMC Adult Medicine (10001805)	JHCP | Blood Pressure Measurement Training - Part One	Question15_1	3_minutes.	5_minutes.	incorrect	28	1	multiple_choice	Complete	2013-05-10
EBMC Adult Medicine (10001805)	JHCP | Blood Pressure Measurement Training - Part One	Question6_1	The_blood_pressure_cuff_should_be_centered_over_the_radial_artery.	Placing_the_blood_pressure_cuff_over_a_thin_shirt_sleeve_is_acceptable.	incorrect	28	1	multiple_choice	Complete	2013-05-10
JHCP at CANTON CROSSING (60000277)	JHCP | Blood Pressure Measurement Training - Part One	Question4_1	Taking_multiple_readings_increases_the_likelihood_that_the_measured_value_is_closest_to_the_true_value.	Taking_multiple_readings_increases_the_likelihood_that_the_measured_value_is_closest_to_the_true_value.	correct	135	2	multiple_choice	Complete	2013-06-12
JHCP at White Marsh (10001798)	JHCP | Blood Pressure Measurement Training - Part One	Question10_1	Wrap_the_cuff_around_the_patient's_forearm_to_measure_the_blood_pressure.	Obtain_a_manual_blood_pressure_using_the_thigh_cuff_instead_of_using_the_Omron_device.	incorrect	37	2	multiple_choice	Complete	2013-05-15
JHCP at White Marsh (10001798)	JHCP | Blood Pressure Measurement Training - Part One	Question9_1	Automated_blood_pressure_devices_should_be_calibrated_daily.	Blood_pressure_cuffs_should_be_inspected_regularly_for_leaks.	incorrect	37	2	multiple_choice	Complete	2013-05-15
JHCP at Wyman Park Internal Medicine (10001815)	JHCP | Blood Pressure Measurement Training - Part One	Question10_1	Obtain_a_manual_blood_pressure_using_the_thigh_cuff_instead_of_using_the_Omron_device.	Obtain_a_manual_blood_pressure_using_the_thigh_cuff_instead_of_using_the_Omron_device.	correct	46	1	multiple_choice	Complete	2013-06-05
EBMC Adult Medicine (10001805)	JHCP | Blood Pressure Measurement Training - Part One	Question10_1	Wrap_the_cuff_around_the_patient's_forearm_to_measure_the_blood_pressure.	Obtain_a_manual_blood_pressure_using_the_thigh_cuff_instead_of_using_the_Omron_device.	incorrect	28	1	multiple_choice	Complete	2013-05-10
JHCP at Wyman Park Internal Medicine (10001815)	JHCP | Blood Pressure Measurement Training - Part One	Question15_1	10_minutes.	5_minutes.	incorrect	54	1	multiple_choice	Complete	2013-06-05
JHCP at White Marsh (10001798)	JHCP | Blood Pressure Measurement Training - Part One	Question2_1	Recording_the_exact_blood_pressure_instead_of_rounding_to_the_nearest_10.	Recording_the_exact_blood_pressure_instead_of_rounding_to_the_nearest_10.	correct	16	1	multiple_choice	Complete	2013-05-07
JHCP at Wyman Park Internal Medicine (10001815)	JHCP | Blood Pressure Measurement Training - Part One	Question8_1	It_sets_the_maximum_pressure_that_the_Omron_device_will_inflate_to.	It_sets_the_maximum_pressure_that_the_Omron_device_will_inflate_to.	correct	29	1	multiple_choice	Complete	2013-05-07
EBMC Adult Medicine (10001805)	JHCP | Blood Pressure Measurement Training - Part One	Question9_1	Blood_pressure_cuffs_should_be_inspected_regularly_for_leaks.	Blood_pressure_cuffs_should_be_inspected_regularly_for_leaks.	correct	33	1	multiple_choice	Complete	2013-06-04
JHCP at Greater Dundalk (10001809)	JHCP | Blood Pressure Measurement Training - Part One	Question11_1	Take_a_single_blood_pressure_reading_using_the_automated_Omron_device.	Take_a_single_blood_pressure_reading_using_the_automated_Omron_device.	correct	9	1	multiple_choice	Complete	2013-05-13
JHCP at Wyman Park Internal Medicine (10001815)	JHCP | Blood Pressure Measurement Training - Part One	Question4_1	Taking_multiple_readings_increases_the_likelihood_that_the_measured_value_is_closest_to_the_true_value.	Taking_multiple_readings_increases_the_likelihood_that_the_measured_value_is_closest_to_the_true_value.	correct	29	1	multiple_choice	Complete	2013-05-07
JHCP at White Marsh (10001798)	JHCP | Blood Pressure Measurement Training - Part One	Question4_1	Taking_multiple_readings_increases_the_likelihood_that_the_measured_value_is_closest_to_the_true_value.	Taking_multiple_readings_increases_the_likelihood_that_the_measured_value_is_closest_to_the_true_value.	correct	180	1	multiple_choice	Complete	2013-05-13
JHCP at Wyman Park Internal Medicine (10001815)	JHCP | Blood Pressure Measurement Training - Part One	Question8_1	It_sets_the_maximum_pressure_that_the_Omron_device_will_inflate_to.	It_sets_the_maximum_pressure_that_the_Omron_device_will_inflate_to.	correct	70	1	multiple_choice	Complete	2013-05-22
JHCP at Wyman Park Internal Medicine (10001815)	JHCP | Blood Pressure Measurement Training - Part One	Question16_1	Take_an_average_reading_using_the_automated_Omron_device.	Take_an_average_reading_using_the_automated_Omron_device.	correct	46	1	multiple_choice	Complete	2013-06-05
EBMC Adult Medicine (10001805)	JHCP | Blood Pressure Measurement Training - Part One	Question14_1	Support_the_patient's_arm_on_a_flat_surface_at_heart_level_during_the_measurement.	Support_the_patient's_arm_on_a_flat_surface_at_heart_level_during_the_measurement.	correct	33	1	multiple_choice	Complete	2013-06-04
JHCP at Wyman Park Internal Medicine (10001815)	JHCP | Blood Pressure Measurement Training - Part One	Question6_1	The_blood_pressure_cuff_should_be_centered_over_the_radial_artery.	Placing_the_blood_pressure_cuff_over_a_thin_shirt_sleeve_is_acceptable.	incorrect	29	1	multiple_choice	Complete	2013-05-07
JHCP at Wyman Park Internal Medicine (10001815)	JHCP | Blood Pressure Measurement Training - Part One	Question11_1	Take_a_single_blood_pressure_reading_using_the_automated_Omron_device.	Take_a_single_blood_pressure_reading_using_the_automated_Omron_device.	correct	46	1	multiple_choice	Complete	2013-06-05
JHCP at White Marsh (10001798)	JHCP | Blood Pressure Measurement Training - Part One	Question16_1	Take_an_average_reading_using_the_automated_Omron_device.	Take_an_average_reading_using_the_automated_Omron_device.	correct	29	1	multiple_choice	Complete	2013-05-08
JHCP at White Marsh (10001798)	JHCP | Blood Pressure Measurement Training - Part One	Question11_1	Take_a_single_blood_pressure_reading_using_the_automated_Omron_device.	Take_a_single_blood_pressure_reading_using_the_automated_Omron_device.	correct	180	1	multiple_choice	Complete	2013-05-13
EBMC Adult Medicine (10001805)	JHCP | Blood Pressure Measurement Training - Part One	Question4_1	Taking_multiple_readings_increases_the_likelihood_that_the_measured_value_is_closest_to_the_true_value.	Taking_multiple_readings_increases_the_likelihood_that_the_measured_value_is_closest_to_the_true_value.	correct	39	1	multiple_choice	Complete	2013-05-06
JHCP at Wyman Park Internal Medicine (10001815)	JHCP | Blood Pressure Measurement Training - Part One	Question10_1	Obtain_a_manual_blood_pressure_using_the_thigh_cuff_instead_of_using_the_Omron_device.	Obtain_a_manual_blood_pressure_using_the_thigh_cuff_instead_of_using_the_Omron_device.	correct	54	1	multiple_choice	Complete	2013-06-05
JHCP at Wyman Park Internal Medicine (10001815)	JHCP | Blood Pressure Measurement Training - Part One	Question4_1	Taking_multiple_readings_increases_the_likelihood_that_the_measured_value_is_closest_to_the_true_value.	Taking_multiple_readings_increases_the_likelihood_that_the_measured_value_is_closest_to_the_true_value.	correct	46	1	multiple_choice	Complete	2013-06-05
JHCP at CANTON CROSSING (60000277)	JHCP | Blood Pressure Measurement Training - Part One	Question8_1	It_sets_the_maximum_pressure_that_the_Omron_device_will_inflate_to.	It_sets_the_maximum_pressure_that_the_Omron_device_will_inflate_to.	correct	28	1	multiple_choice	Complete	2013-05-15
JHCP at White Marsh (10001798)	JHCP | Blood Pressure Measurement Training - Part One	Question9_1	Blood_pressure_cuffs_should_be_inspected_regularly_for_leaks.	Blood_pressure_cuffs_should_be_inspected_regularly_for_leaks.	correct	29	1	multiple_choice	Complete	2013-05-08
JHCP at Wyman Park Internal Medicine (10001815)	JHCP | Blood Pressure Measurement Training - Part One	Question2_1	Recording_the_exact_blood_pressure_instead_of_rounding_to_the_nearest_10.	Recording_the_exact_blood_pressure_instead_of_rounding_to_the_nearest_10.	correct	19	1	multiple_choice	Complete	2013-05-20
JHCP at White Marsh (10001798)	JHCP | Blood Pressure Measurement Training - Part One	Question7_1	Give_a_falsely_low_blood_pressure_reading.	Give_a_falsely_high_blood_pressure_reading.	incorrect	16	1	multiple_choice	Complete	2013-05-07
JHCP at CANTON CROSSING (60000277)	JHCP | Blood Pressure Measurement Training - Part One	Question15_1	5_minutes.	5_minutes.	correct	104	3	multiple_choice	Complete	2013-06-12
JHCP at White Marsh (10001798)	JHCP | Blood Pressure Measurement Training - Part One	Question6_1	Placing_the_blood_pressure_cuff_over_a_thin_shirt_sleeve_is_acceptable.	Placing_the_blood_pressure_cuff_over_a_thin_shirt_sleeve_is_acceptable.	correct	37	2	multiple_choice	Complete	2013-05-15
JHCP at Wyman Park Internal Medicine (10001815)	JHCP | Blood Pressure Measurement Training - Part One	Question13_1	Try_taking_the_blood_pressure_again_using_the_other_arm.	Look_at_the_device_and_the_patient_and_think_stepwise_about_what_might_have_gone_wrong.	incorrect	70	1	multiple_choice	Complete	2013-05-22
JHCP at CANTON CROSSING (60000277)	JHCP | Blood Pressure Measurement Training - Part One	Question3_1	Three	Three	correct	135	2	multiple_choice	Complete	2013-06-12
JHCP at White Marsh (10001798)	JHCP | Blood Pressure Measurement Training - Part One	Question6_1	Placing_the_blood_pressure_cuff_over_a_thin_shirt_sleeve_is_acceptable.	Placing_the_blood_pressure_cuff_over_a_thin_shirt_sleeve_is_acceptable.	correct	180	1	multiple_choice	Complete	2013-05-13
JHCP at White Marsh (10001798)	JHCP | Blood Pressure Measurement Training - Part One	Question8_1	It_sets_the_maximum_pressure_that_the_Omron_device_will_inflate_to.	It_sets_the_maximum_pressure_that_the_Omron_device_will_inflate_to.	correct	16	1	multiple_choice	Complete	2013-05-07
JHCP at CANTON CROSSING (60000277)	JHCP | Blood Pressure Measurement Training - Part One	Question10_1	Obtain_a_manual_blood_pressure_using_the_thigh_cuff_instead_of_using_the_Omron_device.	Obtain_a_manual_blood_pressure_using_the_thigh_cuff_instead_of_using_the_Omron_device.	correct	30	1	multiple_choice	Complete	2013-06-12
JHCP at Greater Dundalk (10001809)	JHCP | Blood Pressure Measurement Training - Part One	Question9_1	Blood_pressure_cuffs_should_be_inspected_regularly_for_leaks.	Blood_pressure_cuffs_should_be_inspected_regularly_for_leaks.	correct	9	1	multiple_choice	Complete	2013-05-13
JHCP at CANTON CROSSING (60000277)	JHCP | Blood Pressure Measurement Training - Part One	Question8_1	It_sets_the_maximum_pressure_that_the_Omron_device_will_inflate_to.	It_sets_the_maximum_pressure_that_the_Omron_device_will_inflate_to.	correct	30	1	multiple_choice	Complete	2013-06-12
JHCP at CANTON CROSSING (60000277)	JHCP | Blood Pressure Measurement Training - Part One	Question3_1	Three	Three	correct	104	3	multiple_choice	Complete	2013-06-12
JHCP at Wyman Park Internal Medicine (10001815)	JHCP | Blood Pressure Measurement Training - Part One	Question15_1	3_minutes.	5_minutes.	incorrect	70	1	multiple_choice	Complete	2013-05-22
JHCP at CANTON CROSSING (60000277)	JHCP | Blood Pressure Measurement Training - Part One	Question10_1	Obtain_a_manual_blood_pressure_using_the_thigh_cuff_instead_of_using_the_Omron_device.	Obtain_a_manual_blood_pressure_using_the_thigh_cuff_instead_of_using_the_Omron_device.	correct	135	2	multiple_choice	Complete	2013-06-12
JHCP at White Marsh (10001798)	JHCP | Blood Pressure Measurement Training - Part One	Question15_1	5_minutes.	5_minutes.	correct	37	2	multiple_choice	Complete	2013-05-15
JHCP at Wyman Park Internal Medicine (10001815)	JHCP | Blood Pressure Measurement Training - Part One	Question12_1	Waiting_time_until_the_start_of_the_first_measurement.	Waiting_time_until_the_start_of_the_first_measurement.	correct	54	1	multiple_choice	Complete	2013-06-05
JHCP at Wyman Park Internal Medicine (10001815)	JHCP | Blood Pressure Measurement Training - Part One	Question16_1	Take_an_average_reading_using_the_automated_Omron_device.	Take_an_average_reading_using_the_automated_Omron_device.	correct	70	1	multiple_choice	Complete	2013-05-22
JHCP at Wyman Park Internal Medicine (10001815)	JHCP | Blood Pressure Measurement Training - Part One	Question14_1	Support_the_patient's_arm_on_a_flat_surface_at_heart_level_during_the_measurement.	Support_the_patient's_arm_on_a_flat_surface_at_heart_level_during_the_measurement.	correct	70	1	multiple_choice	Complete	2013-05-22
JHCP at CANTON CROSSING (60000277)	JHCP | Blood Pressure Measurement Training - Part One	Question4_1	Taking_multiple_readings_increases_the_likelihood_that_the_measured_value_is_closest_to_the_true_value.	Taking_multiple_readings_increases_the_likelihood_that_the_measured_value_is_closest_to_the_true_value.	correct	30	1	multiple_choice	Complete	2013-06-12
EBMC Adult Medicine (10001805)	JHCP | Blood Pressure Measurement Training - Part One	Question16_1	Take_a_single_manual_reading_using_the_wall-mounted_cuff.	Take_an_average_reading_using_the_automated_Omron_device.	incorrect	28	1	multiple_choice	Complete	2013-05-10
JHCP at White Marsh (10001798)	JHCP | Blood Pressure Measurement Training - Part One	Question14_1	Support_the_patient's_arm_on_a_flat_surface_at_heart_level_during_the_measurement.	Support_the_patient's_arm_on_a_flat_surface_at_heart_level_during_the_measurement.	correct	37	2	multiple_choice	Complete	2013-05-15
JHCP at Greater Dundalk (10001809)	JHCP | Blood Pressure Measurement Training - Part One	Question10_1	Obtain_a_manual_blood_pressure_using_the_thigh_cuff_instead_of_using_the_Omron_device.	Obtain_a_manual_blood_pressure_using_the_thigh_cuff_instead_of_using_the_Omron_device.	correct	9	1	multiple_choice	Complete	2013-05-13
JHCP at Greater Dundalk (10001809)	JHCP | Blood Pressure Measurement Training - Part One	Question15_1	5_minutes.	5_minutes.	correct	9	1	multiple_choice	Complete	2013-05-13
JHCP at Wyman Park Internal Medicine (10001815)	JHCP | Blood Pressure Measurement Training - Part One	Question9_1	Blood_pressure_cuffs_should_be_inspected_regularly_for_leaks.	Blood_pressure_cuffs_should_be_inspected_regularly_for_leaks.	correct	54	1	multiple_choice	Complete	2013-06-05
EBMC Adult Medicine (10001805)	JHCP | Blood Pressure Measurement Training - Part One	Question3_1	Three	Three	correct	33	1	multiple_choice	Complete	2013-06-04
JHCP at CANTON CROSSING (60000277)	JHCP | Blood Pressure Measurement Training - Part One	Question16_1	Take_an_average_reading_using_the_automated_Omron_device.	Take_an_average_reading_using_the_automated_Omron_device.	correct	30	1	multiple_choice	Complete	2013-06-12
JHCP at Greater Dundalk (10001809)	JHCP | Blood Pressure Measurement Training - Part One	Question4_1	Taking_multiple_readings_increases_the_likelihood_that_the_measured_value_is_closest_to_the_true_value.	Taking_multiple_readings_increases_the_likelihood_that_the_measured_value_is_closest_to_the_true_value.	correct	9	1	multiple_choice	Complete	2013-05-13
EBMC Adult Medicine (10001805)	JHCP | Blood Pressure Measurement Training - Part One	Question8_1	It_sets_the_maximum_pressure_that_the_Omron_device_will_inflate_to.	It_sets_the_maximum_pressure_that_the_Omron_device_will_inflate_to.	correct	33	1	multiple_choice	Complete	2013-06-04
EBMC Adult Medicine (10001805)	JHCP | Blood Pressure Measurement Training - Part One	Question12_1	Waiting_time_after_the_last_measurement.	Waiting_time_until_the_start_of_the_first_measurement.	incorrect	7	1	multiple_choice	Complete	2013-06-04
JHCP at Wyman Park Internal Medicine (10001815)	JHCP | Blood Pressure Measurement Training - Part One	Question4_1	Taking_multiple_readings_increases_the_likelihood_that_the_measured_value_is_closest_to_the_true_value.	Taking_multiple_readings_increases_the_likelihood_that_the_measured_value_is_closest_to_the_true_value.	correct	54	1	multiple_choice	Complete	2013-06-05
EBMC Adult Medicine (10001805)	JHCP | Blood Pressure Measurement Training - Part One	Question12_1	Waiting_time_until_the_start_of_the_first_measurement.	Waiting_time_until_the_start_of_the_first_measurement.	correct	33	1	multiple_choice	Complete	2013-06-04
EBMC Adult Medicine (10001805)	JHCP | Blood Pressure Measurement Training - Part One	Question11_1	Take_a_single_blood_pressure_reading_using_the_automated_Omron_device.	Take_a_single_blood_pressure_reading_using_the_automated_Omron_device.	correct	33	1	multiple_choice	Complete	2013-06-04
JHCP at Wyman Park Internal Medicine (10001815)	JHCP | Blood Pressure Measurement Training - Part One	Question9_1	Blood_pressure_cuffs_should_be_inspected_regularly_for_leaks.	Blood_pressure_cuffs_should_be_inspected_regularly_for_leaks.	correct	19	1	multiple_choice	Complete	2013-05-20
EBMC Adult Medicine (10001805)	JHCP | Blood Pressure Measurement Training - Part One	Question13_1	Look_at_the_device_and_the_patient_and_think_stepwise_about_what_might_have_gone_wrong.	Look_at_the_device_and_the_patient_and_think_stepwise_about_what_might_have_gone_wrong.	correct	33	1	multiple_choice	Complete	2013-06-04
JHCP at Wyman Park Internal Medicine (10001815)	JHCP | Blood Pressure Measurement Training - Part One	Question2_1	Recording_the_exact_blood_pressure_instead_of_rounding_to_the_nearest_10.	Recording_the_exact_blood_pressure_instead_of_rounding_to_the_nearest_10.	correct	29	1	multiple_choice	Complete	2013-05-07
JHCP at CANTON CROSSING (60000277)	JHCP | Blood Pressure Measurement Training - Part One	Question15_1	5_minutes.	5_minutes.	correct	135	2	multiple_choice	Complete	2013-06-12
JHCP at White Marsh (10001798)	JHCP | Blood Pressure Measurement Training - Part One	Question12_1	Waiting_time_until_the_start_of_the_first_measurement.	Waiting_time_until_the_start_of_the_first_measurement.	correct	16	1	multiple_choice	Complete	2013-05-07
JHCP at CANTON CROSSING (60000277)	JHCP | Blood Pressure Measurement Training - Part One	Question13_1	Look_at_the_device_and_the_patient_and_think_stepwise_about_what_might_have_gone_wrong.	Look_at_the_device_and_the_patient_and_think_stepwise_about_what_might_have_gone_wrong.	correct	135	2	multiple_choice	Complete	2013-06-12
JHCP at White Marsh (10001798)	JHCP | Blood Pressure Measurement Training - Part One	Question13_1	Try_taking_the_blood_pressure_again_using_the_other_arm.	Look_at_the_device_and_the_patient_and_think_stepwise_about_what_might_have_gone_wrong.	incorrect	37	2	multiple_choice	Complete	2013-05-15
JHCP at CANTON CROSSING (60000277)	JHCP | Blood Pressure Measurement Training - Part One	Question2_1	Recording_the_exact_blood_pressure_instead_of_rounding_to_the_nearest_10.	Recording_the_exact_blood_pressure_instead_of_rounding_to_the_nearest_10.	correct	135	2	multiple_choice	Complete	2013-06-12
JHCP at CANTON CROSSING (60000277)	JHCP | Blood Pressure Measurement Training - Part One	Question3_1	Three	Three	correct	30	1	multiple_choice	Complete	2013-06-12
JHCP at White Marsh (10001798)	JHCP | Blood Pressure Measurement Training - Part One	Question12_1	Waiting_time_until_the_start_of_the_first_measurement.	Waiting_time_until_the_start_of_the_first_measurement.	correct	37	2	multiple_choice	Complete	2013-05-15
JHCP at White Marsh (10001798)	JHCP | Blood Pressure Measurement Training - Part One	Question8_1	It_sets_the_maximum_pressure_that_the_Omron_device_will_inflate_to.	It_sets_the_maximum_pressure_that_the_Omron_device_will_inflate_to.	correct	29	1	multiple_choice	Complete	2013-05-08
JHCP at White Marsh (10001798)	JHCP | Blood Pressure Measurement Training - Part One	Question7_1	Give_a_falsely_high_blood_pressure_reading.	Give_a_falsely_high_blood_pressure_reading.	correct	37	2	multiple_choice	Complete	2013-05-15
JHCP at Wyman Park Internal Medicine (10001815)	JHCP | Blood Pressure Measurement Training - Part One	Question3_1	Three	Three	correct	19	1	multiple_choice	Complete	2013-05-20
JHCP at White Marsh (10001798)	JHCP | Blood Pressure Measurement Training - Part One	Question8_1	It_sets_the_maximum_pressure_that_the_Omron_device_will_inflate_to.	It_sets_the_maximum_pressure_that_the_Omron_device_will_inflate_to.	correct	37	2	multiple_choice	Complete	2013-05-15
JHCP at White Marsh (10001798)	JHCP | Blood Pressure Measurement Training - Part One	Question2_1	Recording_the_exact_blood_pressure_instead_of_rounding_to_the_nearest_10.	Recording_the_exact_blood_pressure_instead_of_rounding_to_the_nearest_10.	correct	29	1	multiple_choice	Complete	2013-05-08
EBMC Adult Medicine (10001805)	JHCP | Blood Pressure Measurement Training - Part One	Question15_1	3_minutes.	5_minutes.	incorrect	33	1	multiple_choice	Complete	2013-06-04
JHCP at CANTON CROSSING (60000277)	JHCP | Blood Pressure Measurement Training - Part One	Question12_1	Waiting_time_after_the_last_measurement.	Waiting_time_until_the_start_of_the_first_measurement.	incorrect	135	2	multiple_choice	Complete	2013-06-12
JHCP at Greater Dundalk (10001809)	JHCP | Blood Pressure Measurement Training - Part One	Question8_1	It_sets_the_maximum_pressure_that_the_Omron_device_will_inflate_to.	It_sets_the_maximum_pressure_that_the_Omron_device_will_inflate_to.	correct	9	1	multiple_choice	Complete	2013-05-13
JHCP at White Marsh (10001798)	JHCP | Blood Pressure Measurement Training - Part One	Question13_1	Look_at_the_device_and_the_patient_and_think_stepwise_about_what_might_have_gone_wrong.	Look_at_the_device_and_the_patient_and_think_stepwise_about_what_might_have_gone_wrong.	correct	180	1	multiple_choice	Complete	2013-05-13
JHCP at CANTON CROSSING (60000277)	JHCP | Blood Pressure Measurement Training - Part One	Question7_1	Give_a_falsely_high_blood_pressure_reading.	Give_a_falsely_high_blood_pressure_reading.	correct	135	2	multiple_choice	Complete	2013-06-12
JHCP at Wyman Park Internal Medicine (10001815)	JHCP | Blood Pressure Measurement Training - Part One	Question6_1	The_blood_pressure_cuff_should_be_centered_over_the_radial_artery.	Placing_the_blood_pressure_cuff_over_a_thin_shirt_sleeve_is_acceptable.	incorrect	46	1	multiple_choice	Complete	2013-06-05
JHCP at Wyman Park Internal Medicine (10001815)	JHCP | Blood Pressure Measurement Training - Part One	Question3_1	Three	Three	correct	54	1	multiple_choice	Complete	2013-06-05
EBMC Adult Medicine (10001805)	JHCP | Blood Pressure Measurement Training - Part One	Question9_1	Blood_pressure_cuffs_should_be_inspected_regularly_for_leaks.	Blood_pressure_cuffs_should_be_inspected_regularly_for_leaks.	correct	28	1	multiple_choice	Complete	2013-05-10
JHCP at White Marsh (10001798)	JHCP | Blood Pressure Measurement Training - Part One	Question13_1	Look_at_the_device_and_the_patient_and_think_stepwise_about_what_might_have_gone_wrong.	Look_at_the_device_and_the_patient_and_think_stepwise_about_what_might_have_gone_wrong.	correct	16	1	multiple_choice	Complete	2013-05-07
EBMC Adult Medicine (10001805)	JHCP | Blood Pressure Measurement Training - Part One	Question13_1	Look_at_the_device_and_the_patient_and_think_stepwise_about_what_might_have_gone_wrong.	Look_at_the_device_and_the_patient_and_think_stepwise_about_what_might_have_gone_wrong.	correct	32	1	multiple_choice	Complete	2013-05-20
JHCP at White Marsh (10001798)	JHCP | Blood Pressure Measurement Training - Part One	Question10_1	Obtain_a_manual_blood_pressure_using_the_thigh_cuff_instead_of_using_the_Omron_device.	Obtain_a_manual_blood_pressure_using_the_thigh_cuff_instead_of_using_the_Omron_device.	correct	180	1	multiple_choice	Complete	2013-05-13
JHCP at White Marsh (10001798)	JHCP | Blood Pressure Measurement Training - Part One	Question6_1	The_blood_pressure_cuff_should_be_centered_over_the_radial_artery.	Placing_the_blood_pressure_cuff_over_a_thin_shirt_sleeve_is_acceptable.	incorrect	37	2	multiple_choice	Complete	2013-05-15
EBMC Adult Medicine (10001805)	JHCP | Blood Pressure Measurement Training - Part One	Question13_1	Look_at_the_device_and_the_patient_and_think_stepwise_about_what_might_have_gone_wrong.	Look_at_the_device_and_the_patient_and_think_stepwise_about_what_might_have_gone_wrong.	correct	39	1	multiple_choice	Complete	2013-05-06
EBMC Adult Medicine (10001805)	JHCP | Blood Pressure Measurement Training - Part One	Question2_1	Recording_the_exact_blood_pressure_instead_of_rounding_to_the_nearest_10.	Recording_the_exact_blood_pressure_instead_of_rounding_to_the_nearest_10.	correct	28	1	multiple_choice	Complete	2013-05-10
JHCP at Wyman Park Internal Medicine (10001815)	JHCP | Blood Pressure Measurement Training - Part One	Question15_1	5_minutes.	5_minutes.	correct	19	1	multiple_choice	Complete	2013-05-20
EBMC Adult Medicine (10001805)	JHCP | Blood Pressure Measurement Training - Part One	Question15_1	5_minutes.	5_minutes.	correct	39	1	multiple_choice	Complete	2013-05-06
JHCP at White Marsh (10001798)	JHCP | Blood Pressure Measurement Training - Part One	Question12_1	Waiting_time_until_the_start_of_the_first_measurement.	Waiting_time_until_the_start_of_the_first_measurement.	correct	180	1	multiple_choice	Complete	2013-05-13
JHCP at CANTON CROSSING (60000277)	JHCP | Blood Pressure Measurement Training - Part One	Question11_1	Take_a_single_blood_pressure_reading_using_the_automated_Omron_device.	Take_a_single_blood_pressure_reading_using_the_automated_Omron_device.	correct	135	2	multiple_choice	Complete	2013-06-12
JHCP at Greater Dundalk (10001809)	JHCP | Blood Pressure Measurement Training - Part One	Question14_1	Support_the_patient's_arm_on_a_flat_surface_at_heart_level_during_the_measurement.	Support_the_patient's_arm_on_a_flat_surface_at_heart_level_during_the_measurement.	correct	9	1	multiple_choice	Complete	2013-05-13
EBMC Adult Medicine (10001805)	JHCP | Blood Pressure Measurement Training - Part One	Question14_1	Support_the_patient's_arm_on_a_flat_surface_at_heart_level_during_the_measurement.	Support_the_patient's_arm_on_a_flat_surface_at_heart_level_during_the_measurement.	correct	32	1	multiple_choice	Complete	2013-05-20
JHCP at Wyman Park Internal Medicine (10001815)	JHCP | Blood Pressure Measurement Training - Part One	Question13_1	Look_at_the_device_and_the_patient_and_think_stepwise_about_what_might_have_gone_wrong.	Look_at_the_device_and_the_patient_and_think_stepwise_about_what_might_have_gone_wrong.	correct	54	1	multiple_choice	Complete	2013-06-05
JHCP at Wyman Park Internal Medicine (10001815)	JHCP | Blood Pressure Measurement Training - Part One	Question3_1	Three	Three	correct	70	1	multiple_choice	Complete	2013-05-22
JHCP at Wyman Park Internal Medicine (10001815)	JHCP | Blood Pressure Measurement Training - Part One	Question11_1	Take_a_single_blood_pressure_reading_using_the_automated_Omron_device.	Take_a_single_blood_pressure_reading_using_the_automated_Omron_device.	correct	54	1	multiple_choice	Complete	2013-06-05
JHCP at White Marsh (10001798)	JHCP | Blood Pressure Measurement Training - Part One	Question2_1	Recording_the_exact_blood_pressure_instead_of_rounding_to_the_nearest_10.	Recording_the_exact_blood_pressure_instead_of_rounding_to_the_nearest_10.	correct	180	1	multiple_choice	Complete	2013-05-13
JHCP at CANTON CROSSING (60000277)	JHCP | Blood Pressure Measurement Training - Part One	Question3_1	Three	Three	correct	28	1	multiple_choice	Complete	2013-05-15
JHCP at CANTON CROSSING (60000277)	JHCP | Blood Pressure Measurement Training - Part One	Question10_1	Wrap_the_cuff_around_the_patient's_forearm_to_measure_the_blood_pressure.	Obtain_a_manual_blood_pressure_using_the_thigh_cuff_instead_of_using_the_Omron_device.	incorrect	28	1	multiple_choice	Complete	2013-05-15
JHCP at CANTON CROSSING (60000277)	JHCP | Blood Pressure Measurement Training - Part One	Question16_1	Take_an_average_reading_using_the_automated_Omron_device.	Take_an_average_reading_using_the_automated_Omron_device.	correct	28	1	multiple_choice	Complete	2013-05-15
JHCP at Wyman Park Internal Medicine (10001815)	JHCP | Blood Pressure Measurement Training - Part One	Question10_1	Wrap_the_cuff_around_the_patient's_forearm_to_measure_the_blood_pressure.	Obtain_a_manual_blood_pressure_using_the_thigh_cuff_instead_of_using_the_Omron_device.	incorrect	19	1	multiple_choice	Complete	2013-05-20
JHCP at White Marsh (10001798)	JHCP | Blood Pressure Measurement Training - Part One	Question13_1	Look_at_the_device_and_the_patient_and_think_stepwise_about_what_might_have_gone_wrong.	Look_at_the_device_and_the_patient_and_think_stepwise_about_what_might_have_gone_wrong.	correct	29	1	multiple_choice	Complete	2013-05-08
JHCP at White Marsh (10001798)	JHCP | Blood Pressure Measurement Training - Part One	Question16_1	Take_an_average_reading_using_the_automated_Omron_device.	Take_an_average_reading_using_the_automated_Omron_device.	correct	37	2	multiple_choice	Complete	2013-05-15
JHCP at Wyman Park Internal Medicine (10001815)	JHCP | Blood Pressure Measurement Training - Part One	Question12_1	Waiting_time_until_the_start_of_the_first_measurement.	Waiting_time_until_the_start_of_the_first_measurement.	correct	70	1	multiple_choice	Complete	2013-05-22
JHCP at CANTON CROSSING (60000277)	JHCP | Blood Pressure Measurement Training - Part One	Question14_1	Support_the_patient's_arm_on_a_flat_surface_at_heart_level_during_the_measurement.	Support_the_patient's_arm_on_a_flat_surface_at_heart_level_during_the_measurement.	correct	28	1	multiple_choice	Complete	2013-05-15
JHCP at Greater Dundalk (10001809)	JHCP | Blood Pressure Measurement Training - Part One	Question3_1	Three	Three	correct	9	1	multiple_choice	Complete	2013-05-13
JHCP at CANTON CROSSING (60000277)	JHCP | Blood Pressure Measurement Training - Part One	Question15_1	5_minutes.	5_minutes.	correct	30	1	multiple_choice	Complete	2013-06-12
JHCP at White Marsh (10001798)	JHCP | Blood Pressure Measurement Training - Part One	Question6_1	Placing_the_blood_pressure_cuff_over_a_thin_shirt_sleeve_is_acceptable.	Placing_the_blood_pressure_cuff_over_a_thin_shirt_sleeve_is_acceptable.	correct	16	1	multiple_choice	Complete	2013-05-07
JHCP at Wyman Park Internal Medicine (10001815)	JHCP | Blood Pressure Measurement Training - Part One	Question9_1	Blood_pressure_cuffs_should_be_inspected_regularly_for_leaks.	Blood_pressure_cuffs_should_be_inspected_regularly_for_leaks.	correct	70	1	multiple_choice	Complete	2013-05-22
JHCP at Wyman Park Internal Medicine (10001815)	JHCP | Blood Pressure Measurement Training - Part One	Question7_1	Give_a_falsely_low_blood_pressure_reading.	Give_a_falsely_high_blood_pressure_reading.	incorrect	29	1	multiple_choice	Complete	2013-05-07
JHCP at CANTON CROSSING (60000277)	JHCP | Blood Pressure Measurement Training - Part One	Question12_1	Waiting_time_until_the_start_of_the_first_measurement.	Waiting_time_until_the_start_of_the_first_measurement.	correct	28	1	multiple_choice	Complete	2013-05-15
EBMC Adult Medicine (10001805)	JHCP | Blood Pressure Measurement Training - Part One	Question12_1	Waiting_time_after_the_last_measurement.	Waiting_time_until_the_start_of_the_first_measurement.	incorrect	28	1	multiple_choice	Complete	2013-05-10
JHCP at CANTON CROSSING (60000277)	JHCP | Blood Pressure Measurement Training - Part One	Question6_1	The_blood_pressure_cuff_should_be_centered_over_the_radial_artery.	Placing_the_blood_pressure_cuff_over_a_thin_shirt_sleeve_is_acceptable.	incorrect	104	3	multiple_choice	Complete	2013-06-12
JHCP at CANTON CROSSING (60000277)	JHCP | Blood Pressure Measurement Training - Part One	Question12_1	Waiting_time_after_the_last_measurement.	Waiting_time_until_the_start_of_the_first_measurement.	incorrect	104	3	multiple_choice	Complete	2013-06-12
EBMC Adult Medicine (10001805)	JHCP | Blood Pressure Measurement Training - Part One	Question15_1	3_minutes.	5_minutes.	incorrect	32	1	multiple_choice	Complete	2013-05-20
EBMC Adult Medicine (10001805)	JHCP | Blood Pressure Measurement Training - Part One	Question2_1	Asking_patients_to_let_their_arm_rest_quietly_in_their_lap.	Recording_the_exact_blood_pressure_instead_of_rounding_to_the_nearest_10.	incorrect	7	1	multiple_choice	Complete	2013-06-04
JHCP at Wyman Park Internal Medicine (10001815)	JHCP | Blood Pressure Measurement Training - Part One	Question11_1	Take_a_single_blood_pressure_reading_using_the_automated_Omron_device.	Take_a_single_blood_pressure_reading_using_the_automated_Omron_device.	correct	36	1	multiple_choice	Complete	2013-06-10
JHCP at Wyman Park Internal Medicine (10001815)	JHCP | Blood Pressure Measurement Training - Part One	Question6_1	Placing_the_blood_pressure_cuff_over_a_thin_shirt_sleeve_is_acceptable.	Placing_the_blood_pressure_cuff_over_a_thin_shirt_sleeve_is_acceptable.	correct	36	1	multiple_choice	Complete	2013-06-10
JHCP at Wyman Park Internal Medicine (10001815)	JHCP | Blood Pressure Measurement Training - Part One	Question8_1	It_sets_the_maximum_pressure_that_the_Omron_device_will_inflate_to.	It_sets_the_maximum_pressure_that_the_Omron_device_will_inflate_to.	correct	33	1	multiple_choice	Complete	2013-05-07
JHCP at Wyman Park Internal Medicine (10001815)	JHCP | Blood Pressure Measurement Training - Part One	Question3_1	Three	Three	correct	33	1	multiple_choice	Complete	2013-06-06
JHCP at Wyman Park Internal Medicine (10001815)	JHCP | Blood Pressure Measurement Training - Part One	Question13_1	Look_at_the_device_and_the_patient_and_think_stepwise_about_what_might_have_gone_wrong.	Look_at_the_device_and_the_patient_and_think_stepwise_about_what_might_have_gone_wrong.	correct	36	1	multiple_choice	Complete	2013-06-10
JHCP at Wyman Park Internal Medicine (10001815)	JHCP | Blood Pressure Measurement Training - Part One	Question9_1	Blood_pressure_cuffs_should_be_inspected_regularly_for_leaks.	Blood_pressure_cuffs_should_be_inspected_regularly_for_leaks.	correct	33	1	multiple_choice	Complete	2013-05-07
JHCP at Wyman Park Internal Medicine (10001815)	JHCP | Blood Pressure Measurement Training - Part One	Question10_1	Obtain_a_manual_blood_pressure_using_the_thigh_cuff_instead_of_using_the_Omron_device.	Obtain_a_manual_blood_pressure_using_the_thigh_cuff_instead_of_using_the_Omron_device.	correct	38	1	multiple_choice	Complete	2013-05-09
JHCP at Wyman Park Internal Medicine (10001815)	JHCP | Blood Pressure Measurement Training - Part One	Question8_1	It_sets_the_maximum_pressure_that_the_Omron_device_will_inflate_to.	It_sets_the_maximum_pressure_that_the_Omron_device_will_inflate_to.	correct	38	1	multiple_choice	Complete	2013-05-09
JHCP at Wyman Park Internal Medicine (10001815)	JHCP | Blood Pressure Measurement Training - Part One	Question3_1	Three	Three	correct	36	1	multiple_choice	Complete	2013-06-05
JHCP at Wyman Park Internal Medicine (10001815)	JHCP | Blood Pressure Measurement Training - Part One	Question12_1	Waiting_time_until_the_start_of_the_first_measurement.	Waiting_time_until_the_start_of_the_first_measurement.	correct	33	1	multiple_choice	Complete	2013-06-06
JHCP at Wyman Park Internal Medicine (10001815)	JHCP | Blood Pressure Measurement Training - Part One	Question16_1	Take_an_average_reading_using_the_automated_Omron_device.	Take_an_average_reading_using_the_automated_Omron_device.	correct	33	1	multiple_choice	Complete	2013-05-07
JHCP at Wyman Park Internal Medicine (10001815)	JHCP | Blood Pressure Measurement Training - Part One	Question10_1	Obtain_a_manual_blood_pressure_using_the_thigh_cuff_instead_of_using_the_Omron_device.	Obtain_a_manual_blood_pressure_using_the_thigh_cuff_instead_of_using_the_Omron_device.	correct	36	1	multiple_choice	Complete	2013-06-05
JHCP at Wyman Park Internal Medicine (10001815)	JHCP | Blood Pressure Measurement Training - Part One	Question14_1	Support_the_patient's_arm_on_a_flat_surface_at_heart_level_during_the_measurement.	Support_the_patient's_arm_on_a_flat_surface_at_heart_level_during_the_measurement.	correct	36	1	multiple_choice	Complete	2013-06-10
JHCP at Wyman Park Internal Medicine (10001815)	JHCP | Blood Pressure Measurement Training - Part One	Question10_1	Obtain_a_manual_blood_pressure_using_the_thigh_cuff_instead_of_using_the_Omron_device.	Obtain_a_manual_blood_pressure_using_the_thigh_cuff_instead_of_using_the_Omron_device.	correct	9	1	multiple_choice	Complete	2013-06-05
JHCP at Wyman Park Internal Medicine (10001815)	JHCP | Blood Pressure Measurement Training - Part One	Question14_1	Support_the_patient's_arm_on_a_flat_surface_at_heart_level_during_the_measurement.	Support_the_patient's_arm_on_a_flat_surface_at_heart_level_during_the_measurement.	correct	33	1	multiple_choice	Complete	2013-06-06
JHCP at Wyman Park Internal Medicine (10001815)	JHCP | Blood Pressure Measurement Training - Part One	Question7_1	Give_a_falsely_low_blood_pressure_reading.	Give_a_falsely_high_blood_pressure_reading.	incorrect	9	1	multiple_choice	Complete	2013-06-05
JHCP at Wyman Park Internal Medicine (10001815)	JHCP | Blood Pressure Measurement Training - Part One	Question13_1	Look_at_the_device_and_the_patient_and_think_stepwise_about_what_might_have_gone_wrong.	Look_at_the_device_and_the_patient_and_think_stepwise_about_what_might_have_gone_wrong.	correct	9	1	multiple_choice	Complete	2013-06-05
JHCP at Wyman Park Internal Medicine (10001815)	JHCP | Blood Pressure Measurement Training - Part One	Question7_1	Give_a_falsely_high_blood_pressure_reading.	Give_a_falsely_high_blood_pressure_reading.	correct	33	1	multiple_choice	Complete	2013-06-06
JHCP at Wyman Park Internal Medicine (10001815)	JHCP | Blood Pressure Measurement Training - Part One	Question15_1	5_minutes.	5_minutes.	correct	33	1	multiple_choice	Complete	2013-06-06
JHCP at Wyman Park Internal Medicine (10001815)	JHCP | Blood Pressure Measurement Training - Part One	Question3_1	Three	Three	correct	33	1	multiple_choice	Complete	2013-05-07
JHCP at Wyman Park Internal Medicine (10001815)	JHCP | Blood Pressure Measurement Training - Part One	Question11_1	Take_a_single_blood_pressure_reading_using_the_automated_Omron_device.	Take_a_single_blood_pressure_reading_using_the_automated_Omron_device.	correct	36	1	multiple_choice	Complete	2013-06-05
JHCP at Wyman Park Internal Medicine (10001815)	JHCP | Blood Pressure Measurement Training - Part One	Question6_1	The_blood_pressure_cuff_should_be_centered_over_the_radial_artery.	Placing_the_blood_pressure_cuff_over_a_thin_shirt_sleeve_is_acceptable.	incorrect	33	1	multiple_choice	Complete	2013-06-06
JHCP at Wyman Park Internal Medicine (10001815)	JHCP | Blood Pressure Measurement Training - Part One	Question6_1	Placing_the_blood_pressure_cuff_over_a_thin_shirt_sleeve_is_acceptable.	Placing_the_blood_pressure_cuff_over_a_thin_shirt_sleeve_is_acceptable.	correct	9	1	multiple_choice	Complete	2013-06-05
JHCP at Wyman Park Internal Medicine (10001815)	JHCP | Blood Pressure Measurement Training - Part One	Question16_1	Take_an_average_reading_using_the_automated_Omron_device.	Take_an_average_reading_using_the_automated_Omron_device.	correct	9	1	multiple_choice	Complete	2013-06-05
JHCP at Wyman Park Internal Medicine (10001815)	JHCP | Blood Pressure Measurement Training - Part One	Question14_1	Support_the_patient's_arm_on_a_flat_surface_at_heart_level_during_the_measurement.	Support_the_patient's_arm_on_a_flat_surface_at_heart_level_during_the_measurement.	correct	33	1	multiple_choice	Complete	2013-05-07
JHCP at Wyman Park Internal Medicine (10001815)	JHCP | Blood Pressure Measurement Training - Part One	Question10_1	Wrap_the_cuff_around_the_patient's_forearm_to_measure_the_blood_pressure.	Obtain_a_manual_blood_pressure_using_the_thigh_cuff_instead_of_using_the_Omron_device.	incorrect	33	1	multiple_choice	Complete	2013-05-07
JHCP at Wyman Park Internal Medicine (10001815)	JHCP | Blood Pressure Measurement Training - Part One	Question12_1	Minimum_blood_pressure_recorded_as_70_40.	Waiting_time_until_the_start_of_the_first_measurement.	incorrect	36	1	multiple_choice	Complete	2013-06-05
JHCP at Wyman Park Internal Medicine (10001815)	JHCP | Blood Pressure Measurement Training - Part One	Question10_1	Wrap_the_cuff_around_the_patient's_forearm_to_measure_the_blood_pressure.	Obtain_a_manual_blood_pressure_using_the_thigh_cuff_instead_of_using_the_Omron_device.	incorrect	36	1	multiple_choice	Complete	2013-06-10
JHCP at Wyman Park Internal Medicine (10001815)	JHCP | Blood Pressure Measurement Training - Part One	Question2_1	Recording_the_exact_blood_pressure_instead_of_rounding_to_the_nearest_10.	Recording_the_exact_blood_pressure_instead_of_rounding_to_the_nearest_10.	correct	9	1	multiple_choice	Complete	2013-06-05
JHCP at Wyman Park Internal Medicine (10001815)	JHCP | Blood Pressure Measurement Training - Part One	Question11_1	Take_a_single_blood_pressure_reading_using_the_automated_Omron_device.	Take_a_single_blood_pressure_reading_using_the_automated_Omron_device.	correct	33	1	multiple_choice	Complete	2013-05-07
JHCP at Wyman Park Internal Medicine (10001815)	JHCP | Blood Pressure Measurement Training - Part One	Question7_1	Give_a_falsely_high_blood_pressure_reading.	Give_a_falsely_high_blood_pressure_reading.	correct	36	1	multiple_choice	Complete	2013-06-10
JHCP at Wyman Park Internal Medicine (10001815)	JHCP | Blood Pressure Measurement Training - Part One	Question12_1	Waiting_time_after_the_last_measurement.	Waiting_time_until_the_start_of_the_first_measurement.	incorrect	9	1	multiple_choice	Complete	2013-06-05
JHCP at Wyman Park Internal Medicine (10001815)	JHCP | Blood Pressure Measurement Training - Part One	Question3_1	Three	Three	correct	9	1	multiple_choice	Complete	2013-06-05
JHCP at Wyman Park Internal Medicine (10001815)	JHCP | Blood Pressure Measurement Training - Part One	Question2_1	Recording_the_exact_blood_pressure_instead_of_rounding_to_the_nearest_10.	Recording_the_exact_blood_pressure_instead_of_rounding_to_the_nearest_10.	correct	36	1	multiple_choice	Complete	2013-06-10
JHCP at Wyman Park Internal Medicine (10001815)	JHCP | Blood Pressure Measurement Training - Part One	Question9_1	Blood_pressure_cuffs_should_be_inspected_regularly_for_leaks.	Blood_pressure_cuffs_should_be_inspected_regularly_for_leaks.	correct	38	1	multiple_choice	Complete	2013-05-09
JHCP at Wyman Park Internal Medicine (10001815)	JHCP | Blood Pressure Measurement Training - Part One	Question14_1	Support_the_patient's_arm_on_a_flat_surface_at_heart_level_during_the_measurement.	Support_the_patient's_arm_on_a_flat_surface_at_heart_level_during_the_measurement.	correct	9	1	multiple_choice	Complete	2013-06-05
JHCP at Wyman Park Internal Medicine (10001815)	JHCP | Blood Pressure Measurement Training - Part One	Question16_1	Take_an_average_reading_using_the_automated_Omron_device.	Take_an_average_reading_using_the_automated_Omron_device.	correct	36	1	multiple_choice	Complete	2013-06-10
JHCP at Wyman Park Internal Medicine (10001815)	JHCP | Blood Pressure Measurement Training - Part One	Question4_1	Taking_multiple_readings_increases_the_likelihood_that_the_measured_value_is_closest_to_the_true_value.	Taking_multiple_readings_increases_the_likelihood_that_the_measured_value_is_closest_to_the_true_value.	correct	33	1	multiple_choice	Complete	2013-06-06
JHCP at Wyman Park Internal Medicine (10001815)	JHCP | Blood Pressure Measurement Training - Part One	Question8_1	It_sets_the_maximum_pressure_that_the_Omron_device_will_inflate_to.	It_sets_the_maximum_pressure_that_the_Omron_device_will_inflate_to.	correct	36	1	multiple_choice	Complete	2013-06-10
JHCP at Wyman Park Internal Medicine (10001815)	JHCP | Blood Pressure Measurement Training - Part One	Question2_1	Recording_the_exact_blood_pressure_instead_of_rounding_to_the_nearest_10.	Recording_the_exact_blood_pressure_instead_of_rounding_to_the_nearest_10.	correct	38	1	multiple_choice	Complete	2013-05-09
JHCP at Wyman Park Internal Medicine (10001815)	JHCP | Blood Pressure Measurement Training - Part One	Question13_1	Try_taking_the_blood_pressure_again_using_the_other_arm.	Look_at_the_device_and_the_patient_and_think_stepwise_about_what_might_have_gone_wrong.	incorrect	33	1	multiple_choice	Complete	2013-06-06
JHCP at Wyman Park Internal Medicine (10001815)	JHCP | Blood Pressure Measurement Training - Part One	Question3_1	Three	Three	correct	38	1	multiple_choice	Complete	2013-05-09
JHCP at Wyman Park Internal Medicine (10001815)	JHCP | Blood Pressure Measurement Training - Part One	Question2_1	Recording_the_exact_blood_pressure_instead_of_rounding_to_the_nearest_10.	Recording_the_exact_blood_pressure_instead_of_rounding_to_the_nearest_10.	correct	33	1	multiple_choice	Complete	2013-06-06
JHCP at Wyman Park Internal Medicine (10001815)	JHCP | Blood Pressure Measurement Training - Part One	Question15_1	5_minutes.	5_minutes.	correct	33	1	multiple_choice	Complete	2013-05-07
JHCP at Wyman Park Internal Medicine (10001815)	JHCP | Blood Pressure Measurement Training - Part One	Question7_1	Give_a_falsely_high_blood_pressure_reading.	Give_a_falsely_high_blood_pressure_reading.	correct	38	1	multiple_choice	Complete	2013-05-09
JHCP at Wyman Park Internal Medicine (10001815)	JHCP | Blood Pressure Measurement Training - Part One	Question7_1	Give_a_falsely_high_blood_pressure_reading.	Give_a_falsely_high_blood_pressure_reading.	correct	36	1	multiple_choice	Complete	2013-06-05
JHCP at Wyman Park Internal Medicine (10001815)	JHCP | Blood Pressure Measurement Training - Part One	Question6_1	Placing_the_blood_pressure_cuff_over_a_thin_shirt_sleeve_is_acceptable.	Placing_the_blood_pressure_cuff_over_a_thin_shirt_sleeve_is_acceptable.	correct	36	1	multiple_choice	Complete	2013-06-05
JHCP at Wyman Park Internal Medicine (10001815)	JHCP | Blood Pressure Measurement Training - Part One	Question16_1	Take_an_average_reading_using_the_automated_Omron_device.	Take_an_average_reading_using_the_automated_Omron_device.	correct	38	1	multiple_choice	Complete	2013-05-09
JHCP at Wyman Park Internal Medicine (10001815)	JHCP | Blood Pressure Measurement Training - Part One	Question6_1	The_blood_pressure_cuff_should_be_centered_over_the_radial_artery.	Placing_the_blood_pressure_cuff_over_a_thin_shirt_sleeve_is_acceptable.	incorrect	33	1	multiple_choice	Complete	2013-05-07
JHCP at Wyman Park Internal Medicine (10001815)	JHCP | Blood Pressure Measurement Training - Part One	Question13_1	Look_at_the_device_and_the_patient_and_think_stepwise_about_what_might_have_gone_wrong.	Look_at_the_device_and_the_patient_and_think_stepwise_about_what_might_have_gone_wrong.	correct	33	1	multiple_choice	Complete	2013-05-07
JHCP at Wyman Park Internal Medicine (10001815)	JHCP | Blood Pressure Measurement Training - Part One	Question16_1	Take_an_average_reading_using_the_automated_Omron_device.	Take_an_average_reading_using_the_automated_Omron_device.	correct	36	1	multiple_choice	Complete	2013-06-05
JHCP at Wyman Park Internal Medicine (10001815)	JHCP | Blood Pressure Measurement Training - Part One	Question2_1	Recording_the_exact_blood_pressure_instead_of_rounding_to_the_nearest_10.	Recording_the_exact_blood_pressure_instead_of_rounding_to_the_nearest_10.	correct	36	1	multiple_choice	Complete	2013-06-05
JHCP at Wyman Park Internal Medicine (10001815)	JHCP | Blood Pressure Measurement Training - Part One	Question15_1	5_minutes.	5_minutes.	correct	9	1	multiple_choice	Complete	2013-06-05
JHCP at Wyman Park Internal Medicine (10001815)	JHCP | Blood Pressure Measurement Training - Part One	Question15_1	5_minutes.	5_minutes.	correct	38	1	multiple_choice	Complete	2013-05-09
JHCP at Wyman Park Internal Medicine (10001815)	JHCP | Blood Pressure Measurement Training - Part One	Question10_1	Obtain_a_manual_blood_pressure_using_the_thigh_cuff_instead_of_using_the_Omron_device.	Obtain_a_manual_blood_pressure_using_the_thigh_cuff_instead_of_using_the_Omron_device.	correct	33	1	multiple_choice	Complete	2013-06-06
JHCP at Wyman Park Internal Medicine (10001815)	JHCP | Blood Pressure Measurement Training - Part One	Question14_1	Support_the_patient's_arm_on_a_flat_surface_at_heart_level_during_the_measurement.	Support_the_patient's_arm_on_a_flat_surface_at_heart_level_during_the_measurement.	correct	38	1	multiple_choice	Complete	2013-05-09
JHCP at Wyman Park Internal Medicine (10001815)	JHCP | Blood Pressure Measurement Training - Part One	Question2_1	Recording_the_exact_blood_pressure_instead_of_rounding_to_the_nearest_10.	Recording_the_exact_blood_pressure_instead_of_rounding_to_the_nearest_10.	correct	33	1	multiple_choice	Complete	2013-05-07
JHCP at Wyman Park Internal Medicine (10001815)	JHCP | Blood Pressure Measurement Training - Part One	Question12_1	Waiting_time_until_the_start_of_the_first_measurement.	Waiting_time_until_the_start_of_the_first_measurement.	correct	38	1	multiple_choice	Complete	2013-05-09
JHCP at Wyman Park Internal Medicine (10001815)	JHCP | Blood Pressure Measurement Training - Part One	Question12_1	Waiting_time_until_the_start_of_the_first_measurement.	Waiting_time_until_the_start_of_the_first_measurement.	correct	33	1	multiple_choice	Complete	2013-05-07
JHCP at Wyman Park Internal Medicine (10001815)	JHCP | Blood Pressure Measurement Training - Part One	Question9_1	Blood_pressure_cuffs_should_be_inspected_regularly_for_leaks.	Blood_pressure_cuffs_should_be_inspected_regularly_for_leaks.	correct	33	1	multiple_choice	Complete	2013-06-06
JHCP at Wyman Park Internal Medicine (10001815)	JHCP | Blood Pressure Measurement Training - Part One	Question15_1	5_minutes.	5_minutes.	correct	36	1	multiple_choice	Complete	2013-06-10
JHCP at Wyman Park Internal Medicine (10001815)	JHCP | Blood Pressure Measurement Training - Part One	Question11_1	Take_a_single_blood_pressure_reading_using_the_automated_Omron_device.	Take_a_single_blood_pressure_reading_using_the_automated_Omron_device.	correct	38	1	multiple_choice	Complete	2013-05-09
JHCP at Wyman Park Internal Medicine (10001815)	JHCP | Blood Pressure Measurement Training - Part One	Question4_1	Taking_multiple_readings_increases_the_likelihood_that_the_measured_value_is_closest_to_the_true_value.	Taking_multiple_readings_increases_the_likelihood_that_the_measured_value_is_closest_to_the_true_value.	correct	36	1	multiple_choice	Complete	2013-06-10
JHCP at Wyman Park Internal Medicine (10001815)	JHCP | Blood Pressure Measurement Training - Part One	Question8_1	It_sets_the_maximum_pressure_that_the_Omron_device_will_inflate_to.	It_sets_the_maximum_pressure_that_the_Omron_device_will_inflate_to.	correct	33	1	multiple_choice	Complete	2013-06-06
JHCP at Wyman Park Internal Medicine (10001815)	JHCP | Blood Pressure Measurement Training - Part One	Question13_1	Look_at_the_device_and_the_patient_and_think_stepwise_about_what_might_have_gone_wrong.	Look_at_the_device_and_the_patient_and_think_stepwise_about_what_might_have_gone_wrong.	correct	38	1	multiple_choice	Complete	2013-05-09
JHCP at Wyman Park Internal Medicine (10001815)	JHCP | Blood Pressure Measurement Training - Part One	Question16_1	Take_an_average_reading_using_the_automated_Omron_device.	Take_an_average_reading_using_the_automated_Omron_device.	correct	33	1	multiple_choice	Complete	2013-06-06
JHCP at Wyman Park Internal Medicine (10001815)	JHCP | Blood Pressure Measurement Training - Part One	Question9_1	Blood_pressure_cuffs_should_be_inspected_regularly_for_leaks.	Blood_pressure_cuffs_should_be_inspected_regularly_for_leaks.	correct	9	1	multiple_choice	Complete	2013-06-05
JHCP at Wyman Park Internal Medicine (10001815)	JHCP | Blood Pressure Measurement Training - Part One	Question14_1	Support_the_patient's_arm_on_a_flat_surface_at_heart_level_during_the_measurement.	Support_the_patient's_arm_on_a_flat_surface_at_heart_level_during_the_measurement.	correct	36	1	multiple_choice	Complete	2013-06-05
JHCP at Wyman Park Internal Medicine (10001815)	JHCP | Blood Pressure Measurement Training - Part One	Question15_1	5_minutes.	5_minutes.	correct	36	1	multiple_choice	Complete	2013-06-05
JHCP at Wyman Park Internal Medicine (10001815)	JHCP | Blood Pressure Measurement Training - Part One	Question12_1	Waiting_time_until_the_start_of_the_first_measurement.	Waiting_time_until_the_start_of_the_first_measurement.	correct	36	1	multiple_choice	Complete	2013-06-10
JHCP at Wyman Park Internal Medicine (10001815)	JHCP | Blood Pressure Measurement Training - Part One	Question7_1	Give_a_falsely_high_blood_pressure_reading.	Give_a_falsely_high_blood_pressure_reading.	correct	33	1	multiple_choice	Complete	2013-05-07
JHCP at Wyman Park Internal Medicine (10001815)	JHCP | Blood Pressure Measurement Training - Part One	Question6_1	Placing_the_blood_pressure_cuff_over_a_thin_shirt_sleeve_is_acceptable.	Placing_the_blood_pressure_cuff_over_a_thin_shirt_sleeve_is_acceptable.	correct	38	1	multiple_choice	Complete	2013-05-09
JHCP at Wyman Park Internal Medicine (10001815)	JHCP | Blood Pressure Measurement Training - Part One	Question11_1	Take_a_single_blood_pressure_reading_using_the_automated_Omron_device.	Take_a_single_blood_pressure_reading_using_the_automated_Omron_device.	correct	33	1	multiple_choice	Complete	2013-06-06
JHCP at Wyman Park Internal Medicine (10001815)	JHCP | Blood Pressure Measurement Training - Part One	Question4_1	Taking_multiple_readings_allows_you_to_round_the_blood_pressure_to_the_nearest_5.	Taking_multiple_readings_increases_the_likelihood_that_the_measured_value_is_closest_to_the_true_value.	incorrect	38	1	multiple_choice	Complete	2013-05-09
JHCP at Wyman Park Internal Medicine (10001815)	JHCP | Blood Pressure Measurement Training - Part One	Question8_1	It_sets_the_maximum_pressure_that_the_Omron_device_will_inflate_to.	It_sets_the_maximum_pressure_that_the_Omron_device_will_inflate_to.	correct	9	1	multiple_choice	Complete	2013-06-05
JHCP at Wyman Park Internal Medicine (10001815)	JHCP | Blood Pressure Measurement Training - Part One	Question8_1	It_sets_the_maximum_pressure_that_the_Omron_device_will_inflate_to.	It_sets_the_maximum_pressure_that_the_Omron_device_will_inflate_to.	correct	36	1	multiple_choice	Complete	2013-06-05
JHCP at Wyman Park Internal Medicine (10001815)	JHCP | Blood Pressure Measurement Training - Part One	Question9_1	Blood_pressure_cuffs_should_be_inspected_regularly_for_leaks.	Blood_pressure_cuffs_should_be_inspected_regularly_for_leaks.	correct	36	1	multiple_choice	Complete	2013-06-05
JHCP at Wyman Park Internal Medicine (10001815)	JHCP | Blood Pressure Measurement Training - Part One	Question13_1	Look_at_the_device_and_the_patient_and_think_stepwise_about_what_might_have_gone_wrong.	Look_at_the_device_and_the_patient_and_think_stepwise_about_what_might_have_gone_wrong.	correct	36	1	multiple_choice	Complete	2013-06-05
JHCP at Wyman Park Internal Medicine (10001815)	JHCP | Blood Pressure Measurement Training - Part One	Question4_1	Taking_multiple_readings_increases_the_likelihood_that_the_measured_value_is_closest_to_the_true_value.	Taking_multiple_readings_increases_the_likelihood_that_the_measured_value_is_closest_to_the_true_value.	correct	36	1	multiple_choice	Complete	2013-06-05
JHCP at Wyman Park Internal Medicine (10001815)	JHCP | Blood Pressure Measurement Training - Part One	Question9_1	Blood_pressure_cuffs_should_be_inspected_regularly_for_leaks.	Blood_pressure_cuffs_should_be_inspected_regularly_for_leaks.	correct	36	1	multiple_choice	Complete	2013-06-10
JHCP at Wyman Park Internal Medicine (10001815)	JHCP | Blood Pressure Measurement Training - Part One	Question3_1	Three	Three	correct	36	1	multiple_choice	Complete	2013-06-10
JHCP at Wyman Park Internal Medicine (10001815)	JHCP | Blood Pressure Measurement Training - Part One	Question4_1	Taking_multiple_readings_increases_the_likelihood_that_the_measured_value_is_closest_to_the_true_value.	Taking_multiple_readings_increases_the_likelihood_that_the_measured_value_is_closest_to_the_true_value.	correct	9	1	multiple_choice	Complete	2013-06-05
JHCP at Wyman Park Internal Medicine (10001815)	JHCP | Blood Pressure Measurement Training - Part One	Question11_1	Take_a_single_blood_pressure_reading_using_the_automated_Omron_device.	Take_a_single_blood_pressure_reading_using_the_automated_Omron_device.	correct	9	1	multiple_choice	Complete	2013-06-05
JHCP at Wyman Park Internal Medicine (10001815)	JHCP | Blood Pressure Measurement Training - Part One	Question4_1	Taking_multiple_readings_increases_the_likelihood_that_the_measured_value_is_closest_to_the_true_value.	Taking_multiple_readings_increases_the_likelihood_that_the_measured_value_is_closest_to_the_true_value.	correct	33	1	multiple_choice	Complete	2013-05-07
JHCP at White Marsh (10001798)	JHCP | Blood Pressure Measurement Training - Part Two	Question12_1	Waiting_time_until_the_start_of_the_first_measurement.	Waiting_time_until_the_start_of_the_first_measurement.	correct	3	1	multiple_choice	Complete	2013-06-04
EBMC Adult Medicine (10001805)	JHCP | Blood Pressure Measurement Training - Part Two	Question14_1	Support_the_patient's_arm_on_a_flat_surface_at_heart_level_during_the_measurement.	Support_the_patient's_arm_on_a_flat_surface_at_heart_level_during_the_measurement.	correct	8	1	multiple_choice	Complete	2013-05-17
JHCP at CANTON CROSSING (60000277)	JHCP | Blood Pressure Measurement Training - Part Two	Question4_1	Taking_multiple_readings_increases_the_likelihood_that_the_measured_value_is_closest_to_the_true_value.	Taking_multiple_readings_increases_the_likelihood_that_the_measured_value_is_closest_to_the_true_value.	correct	4	1	multiple_choice	Complete	2013-05-07
JHCP at White Marsh (10001798)	JHCP | Blood Pressure Measurement Training - Part Two	Question10_1	Obtain_a_manual_blood_pressure_using_the_thigh_cuff_instead_of_using_the_Omron_device.	Obtain_a_manual_blood_pressure_using_the_thigh_cuff_instead_of_using_the_Omron_device.	correct	4	1	multiple_choice	Complete	2013-06-04
EBMC Adult Medicine (10001805)	JHCP | Blood Pressure Measurement Training - Part Two	Question16_1	Take_an_average_reading_using_the_automated_Omron_device.	Take_an_average_reading_using_the_automated_Omron_device.	correct	6	1	multiple_choice	Complete	2013-05-07
JHCP at Wyman Park Internal Medicine (10001815)	JHCP | Blood Pressure Measurement Training - Part Two	Question3_1	Three	Three	correct	7	1	multiple_choice	Complete	2013-05-09
JHCP at White Marsh (10001798)	JHCP | Blood Pressure Measurement Training - Part Two	Question6_1	Placing_the_blood_pressure_cuff_over_a_thin_shirt_sleeve_is_acceptable.	Placing_the_blood_pressure_cuff_over_a_thin_shirt_sleeve_is_acceptable.	correct	9	1	multiple_choice	Complete	2013-05-17
JHCP at White Marsh (10001798)	JHCP | Blood Pressure Measurement Training - Part Two	Question11_1	Take_a_single_blood_pressure_reading_using_the_automated_Omron_device.	Take_a_single_blood_pressure_reading_using_the_automated_Omron_device.	correct	6	1	multiple_choice	Complete	2013-05-22
EBMC Adult Medicine (10001805)	JHCP | Blood Pressure Measurement Training - Part Two	Question8_1	It_sets_the_number_of_blood_pressure_readings_that_the_Omron_device_takes.	It_sets_the_maximum_pressure_that_the_Omron_device_will_inflate_to.	incorrect	5	1	multiple_choice	Complete	2013-05-10
EBMC Adult Medicine (10001805)	JHCP | Blood Pressure Measurement Training - Part Two	Question12_1	Waiting_time_until_the_start_of_the_first_measurement.	Waiting_time_until_the_start_of_the_first_measurement.	correct	3	1	multiple_choice	Complete	2013-06-03
EBMC Adult Medicine (10001805)	JHCP | Blood Pressure Measurement Training - Part Two	Question2_1	Recording_the_exact_blood_pressure_instead_of_rounding_to_the_nearest_10.	Recording_the_exact_blood_pressure_instead_of_rounding_to_the_nearest_10.	correct	4	1	multiple_choice	Complete	2013-06-05
JHCP at White Marsh (10001798)	JHCP | Blood Pressure Measurement Training - Part Two	Question6_1	Placing_the_blood_pressure_cuff_over_a_thin_shirt_sleeve_is_acceptable.	Placing_the_blood_pressure_cuff_over_a_thin_shirt_sleeve_is_acceptable.	correct	3	1	multiple_choice	Complete	2013-05-07
JHCP at White Marsh (10001798)	JHCP | Blood Pressure Measurement Training - Part Two	Question14_1	Support_the_patient's_arm_on_a_flat_surface_at_heart_level_during_the_measurement.	Support_the_patient's_arm_on_a_flat_surface_at_heart_level_during_the_measurement.	correct	12	1	multiple_choice	Complete	2013-05-06
JHCP at White Marsh (10001798)	JHCP | Blood Pressure Measurement Training - Part Two	Question16_1	Take_a_single_reading_using_the_automated_Omron_device.	Take_an_average_reading_using_the_automated_Omron_device.	incorrect	4	1	multiple_choice	Complete	2013-06-04
EBMC Adult Medicine (10001805)	JHCP | Blood Pressure Measurement Training - Part Two	Question11_1	Take_a_single_blood_pressure_reading_using_the_automated_Omron_device.	Take_a_single_blood_pressure_reading_using_the_automated_Omron_device.	correct	17	1	multiple_choice	Complete	2013-05-21
JHCP at White Marsh (10001798)	JHCP | Blood Pressure Measurement Training - Part Two	Question15_1	5_minutes.	5_minutes.	correct	8	1	multiple_choice	Complete	2013-05-08
JHCP at Wyman Park Internal Medicine (10001815)	JHCP | Blood Pressure Measurement Training - Part Two	Question6_1	Placing_the_blood_pressure_cuff_over_a_thin_shirt_sleeve_is_acceptable.	Placing_the_blood_pressure_cuff_over_a_thin_shirt_sleeve_is_acceptable.	correct	7	1	multiple_choice	Complete	2013-05-09
JHCP at Greenspring Station (10001799/JHCP at Greenspring Station)	JHCP | Blood Pressure Measurement Training - Part Two	Question10_1	Obtain_a_manual_blood_pressure_using_the_thigh_cuff_instead_of_using_the_Omron_device.	Obtain_a_manual_blood_pressure_using_the_thigh_cuff_instead_of_using_the_Omron_device.	correct	5	1	multiple_choice	Complete	2013-06-05
JHCP at White Marsh (10001798)	JHCP | Blood Pressure Measurement Training - Part Two	Question8_1	It_sets_the_maximum_pressure_that_the_Omron_device_will_inflate_to.	It_sets_the_maximum_pressure_that_the_Omron_device_will_inflate_to.	correct	4	1	multiple_choice	Complete	2013-05-14
JHCP at Greater Dundalk (10001809)	JHCP | Blood Pressure Measurement Training - Part Two	Question7_1	Give_a_falsely_high_blood_pressure_reading.	Give_a_falsely_high_blood_pressure_reading.	correct	9	1	multiple_choice	Complete	2013-05-16
JHCP at White Marsh (10001798)	JHCP | Blood Pressure Measurement Training - Part Two	Question15_1	5_minutes.	5_minutes.	correct	5	1	multiple_choice	Complete	2013-05-06
JHCP at Wyman Park Internal Medicine (10001815)	JHCP | Blood Pressure Measurement Training - Part Two	Question6_1	Placing_the_blood_pressure_cuff_over_a_thin_shirt_sleeve_is_acceptable.	Placing_the_blood_pressure_cuff_over_a_thin_shirt_sleeve_is_acceptable.	correct	4	1	multiple_choice	Complete	2013-05-09
JHCP at Wyman Park Internal Medicine (10001815)	JHCP | Blood Pressure Measurement Training - Part Two	Question15_1	5_minutes.	5_minutes.	correct	6	1	multiple_choice	Complete	2013-05-09
EBMC Adult Medicine (10001805)	JHCP | Blood Pressure Measurement Training - Part Two	Question16_1	Take_a_single_reading_using_the_automated_Omron_device.	Take_an_average_reading_using_the_automated_Omron_device.	incorrect	4	1	multiple_choice	Complete	2013-06-05
JHCP at CANTON CROSSING (60000277)	JHCP | Blood Pressure Measurement Training - Part Two	Question12_1	Waiting_time_until_the_start_of_the_first_measurement.	Waiting_time_until_the_start_of_the_first_measurement.	correct	12	1	multiple_choice	Complete	2013-06-27
JHCP at White Marsh (10001798)	JHCP | Blood Pressure Measurement Training - Part Two	Question16_1	Take_an_average_reading_using_the_automated_Omron_device.	Take_an_average_reading_using_the_automated_Omron_device.	correct	3	1	multiple_choice	Complete	2013-05-17
JHCP at Greater Dundalk (10001809)	JHCP | Blood Pressure Measurement Training - Part Two	Question2_1	Recording_the_exact_blood_pressure_instead_of_rounding_to_the_nearest_10.	Recording_the_exact_blood_pressure_instead_of_rounding_to_the_nearest_10.	correct	10	1	multiple_choice	Complete	2013-06-05
JHCP at White Marsh (10001798)	JHCP | Blood Pressure Measurement Training - Part Two	Question10_1	Obtain_a_manual_blood_pressure_using_the_thigh_cuff_instead_of_using_the_Omron_device.	Obtain_a_manual_blood_pressure_using_the_thigh_cuff_instead_of_using_the_Omron_device.	correct	4	1	multiple_choice	Complete	2013-05-14
JHCP at White Marsh (10001798)	JHCP | Blood Pressure Measurement Training - Part Two	Question8_1	It_sets_the_maximum_pressure_that_the_Omron_device_will_inflate_to.	It_sets_the_maximum_pressure_that_the_Omron_device_will_inflate_to.	correct	3	1	multiple_choice	Complete	2013-05-17
EBMC Adult Medicine (10001805)	JHCP | Blood Pressure Measurement Training - Part Two	Question2_1	Recording_the_exact_blood_pressure_instead_of_rounding_to_the_nearest_10.	Recording_the_exact_blood_pressure_instead_of_rounding_to_the_nearest_10.	correct	7	1	multiple_choice	Complete	2013-05-08
JHCP BALT&NORTH REG (60002230)	JHCP | Blood Pressure Measurement Training - Part Two	Question8_1	It_sets_the_maximum_pressure_that_the_Omron_device_will_inflate_to.	It_sets_the_maximum_pressure_that_the_Omron_device_will_inflate_to.	correct	7	1	multiple_choice	Complete	2013-05-24
EBMC Adult Medicine (10001805)	JHCP | Blood Pressure Measurement Training - Part Two	Question4_1	Taking_multiple_readings_increases_the_likelihood_that_the_measured_value_is_closest_to_the_true_value.	Taking_multiple_readings_increases_the_likelihood_that_the_measured_value_is_closest_to_the_true_value.	correct	12	1	multiple_choice	Complete	2013-05-07
JHCP at White Marsh (10001798)	JHCP | Blood Pressure Measurement Training - Part Two	Question13_1	Look_at_the_device_and_the_patient_and_think_stepwise_about_what_might_have_gone_wrong.	Look_at_the_device_and_the_patient_and_think_stepwise_about_what_might_have_gone_wrong.	correct	5	1	multiple_choice	Complete	2013-05-13
JHCP at CANTON CROSSING (60000277)	JHCP | Blood Pressure Measurement Training - Part Two	Question3_1	Three	Three	correct	6	1	multiple_choice	Complete	2013-06-11
JHCP at White Marsh (10001798)	JHCP | Blood Pressure Measurement Training - Part Two	Question12_1	Waiting_time_until_the_start_of_the_first_measurement.	Waiting_time_until_the_start_of_the_first_measurement.	correct	3	1	multiple_choice	Complete	2013-05-17
JHCP at Greater Dundalk (10001809)	JHCP | Blood Pressure Measurement Training - Part Two	Question10_1	Obtain_a_manual_blood_pressure_using_the_thigh_cuff_instead_of_using_the_Omron_device.	Obtain_a_manual_blood_pressure_using_the_thigh_cuff_instead_of_using_the_Omron_device.	correct	3	1	multiple_choice	Complete	2013-05-28
EBMC Adult Medicine (10001805)	JHCP | Blood Pressure Measurement Training - Part Two	Question13_1	Look_at_the_device_and_the_patient_and_think_stepwise_about_what_might_have_gone_wrong.	Look_at_the_device_and_the_patient_and_think_stepwise_about_what_might_have_gone_wrong.	correct	7	1	multiple_choice	Complete	2013-05-08
EBMC Adult Medicine (10001805)	JHCP | Blood Pressure Measurement Training - Part Two	Question13_1	Look_at_the_device_and_the_patient_and_think_stepwise_about_what_might_have_gone_wrong.	Look_at_the_device_and_the_patient_and_think_stepwise_about_what_might_have_gone_wrong.	correct	12	1	multiple_choice	Complete	2013-05-08
JHCP at White Marsh (10001798)	JHCP | Blood Pressure Measurement Training - Part Two	Question13_1	Look_at_the_device_and_the_patient_and_think_stepwise_about_what_might_have_gone_wrong.	Look_at_the_device_and_the_patient_and_think_stepwise_about_what_might_have_gone_wrong.	correct	6	1	multiple_choice	Complete	2013-05-22
JHCP at White Marsh (10001798)	JHCP | Blood Pressure Measurement Training - Part Two	Question16_1	Take_an_average_reading_using_the_automated_Omron_device.	Take_an_average_reading_using_the_automated_Omron_device.	correct	3	1	multiple_choice	Complete	2013-05-07
EBMC Adult Medicine (10001805)	JHCP | Blood Pressure Measurement Training - Part Two	Question2_1	Recording_the_exact_blood_pressure_instead_of_rounding_to_the_nearest_10.	Recording_the_exact_blood_pressure_instead_of_rounding_to_the_nearest_10.	correct	8	1	multiple_choice	Complete	2013-05-17
JHCP at CANTON CROSSING (60000277)	JHCP | Blood Pressure Measurement Training - Part Two	Question13_1	Look_at_the_device_and_the_patient_and_think_stepwise_about_what_might_have_gone_wrong.	Look_at_the_device_and_the_patient_and_think_stepwise_about_what_might_have_gone_wrong.	correct	5	1	multiple_choice	Complete	2013-06-12
JHCP at White Marsh (10001798)	JHCP | Blood Pressure Measurement Training - Part Two	Question12_1	Waiting_time_until_the_start_of_the_first_measurement.	Waiting_time_until_the_start_of_the_first_measurement.	correct	5	1	multiple_choice	Complete	2013-06-04
JHCP at Greenspring Station (10001799/JHCP at Greenspring Station)	JHCP | Blood Pressure Measurement Training - Part Two	Question8_1	It_sets_the_maximum_pressure_that_the_Omron_device_will_inflate_to.	It_sets_the_maximum_pressure_that_the_Omron_device_will_inflate_to.	correct	7	1	multiple_choice	Complete	2013-05-13
JHCP at Greenspring Station (10001799/JHCP at Greenspring Station)	JHCP | Blood Pressure Measurement Training - Part Two	Question8_1	It_sets_the_maximum_pressure_that_the_Omron_device_will_inflate_to.	It_sets_the_maximum_pressure_that_the_Omron_device_will_inflate_to.	correct	3	1	multiple_choice	Complete	2013-05-13
JHCP at Greenspring Station (10001799/JHCP at Greenspring Station)	JHCP | Blood Pressure Measurement Training - Part Two	Question2_1	Recording_the_exact_blood_pressure_instead_of_rounding_to_the_nearest_10.	Recording_the_exact_blood_pressure_instead_of_rounding_to_the_nearest_10.	correct	7	1	multiple_choice	Complete	2013-05-13
JHCP at CANTON CROSSING (60000277)	JHCP | Blood Pressure Measurement Training - Part Two	Question15_1	5_minutes.	5_minutes.	correct	16	1	multiple_choice	Complete	2013-06-27
JHCP at White Marsh (10001798)	JHCP | Blood Pressure Measurement Training - Part Two	Question12_1	Waiting_time_until_the_start_of_the_first_measurement.	Waiting_time_until_the_start_of_the_first_measurement.	correct	9	1	multiple_choice	Complete	2013-05-17
JHCP at White Marsh (10001798)	JHCP | Blood Pressure Measurement Training - Part Two	Question7_1	Give_a_falsely_high_blood_pressure_reading.	Give_a_falsely_high_blood_pressure_reading.	correct	4	1	multiple_choice	Complete	2013-05-14
JHCP at Greater Dundalk (10001809)	JHCP | Blood Pressure Measurement Training - Part Two	Question11_1	Take_a_single_blood_pressure_reading_using_the_automated_Omron_device.	Take_a_single_blood_pressure_reading_using_the_automated_Omron_device.	correct	10	1	multiple_choice	Complete	2013-06-05
JHCP at Greenspring Station (10001799/JHCP at Greenspring Station)	JHCP | Blood Pressure Measurement Training - Part Two	Question16_1	Take_an_average_reading_using_the_automated_Omron_device.	Take_an_average_reading_using_the_automated_Omron_device.	correct	3	1	multiple_choice	Complete	2013-05-13
JHCP at CANTON CROSSING (60000277)	JHCP | Blood Pressure Measurement Training - Part Two	Question7_1	Give_a_falsely_high_blood_pressure_reading.	Give_a_falsely_high_blood_pressure_reading.	correct	12	1	multiple_choice	Complete	2013-06-27
JHCP at White Marsh (10001798)	JHCP | Blood Pressure Measurement Training - Part Two	Question7_1	Give_a_falsely_high_blood_pressure_reading.	Give_a_falsely_high_blood_pressure_reading.	correct	3	1	multiple_choice	Complete	2013-06-04
JHCP at White Marsh (10001798)	JHCP | Blood Pressure Measurement Training - Part Two	Question14_1	Support_the_patient's_arm_on_a_flat_surface_at_heart_level_during_the_measurement.	Support_the_patient's_arm_on_a_flat_surface_at_heart_level_during_the_measurement.	correct	5	1	multiple_choice	Complete	2013-06-04
EBMC Adult Medicine (10001805)	JHCP | Blood Pressure Measurement Training - Part Two	Question4_1	Taking_multiple_readings_increases_the_likelihood_that_the_measured_value_is_closest_to_the_true_value.	Taking_multiple_readings_increases_the_likelihood_that_the_measured_value_is_closest_to_the_true_value.	correct	7	1	multiple_choice	Complete	2013-05-21
EBMC Adult Medicine (10001805)	JHCP | Blood Pressure Measurement Training - Part Two	Question4_1	Taking_multiple_readings_increases_the_likelihood_that_the_measured_value_is_closest_to_the_true_value.	Taking_multiple_readings_increases_the_likelihood_that_the_measured_value_is_closest_to_the_true_value.	correct	7	1	multiple_choice	Complete	2013-05-08
JHCP at Greenspring Station (10001799/JHCP at Greenspring Station)	JHCP | Blood Pressure Measurement Training - Part Two	Question9_1	Blood_pressure_cuffs_should_be_inspected_regularly_for_leaks.	Blood_pressure_cuffs_should_be_inspected_regularly_for_leaks.	correct	7	1	multiple_choice	Complete	2013-05-13
EBMC Adult Medicine (10001805)	JHCP | Blood Pressure Measurement Training - Part Two	Question15_1	5_minutes.	5_minutes.	correct	5	1	multiple_choice	Complete	2013-05-10
JHCP at White Marsh (10001798)	JHCP | Blood Pressure Measurement Training - Part Two	Question8_1	It_sets_the_maximum_pressure_that_the_Omron_device_will_inflate_to.	It_sets_the_maximum_pressure_that_the_Omron_device_will_inflate_to.	correct	41	1	multiple_choice	Complete	2013-05-17
JHCP at Wyman Park Internal Medicine (10001815)	JHCP | Blood Pressure Measurement Training - Part Two	Question7_1	Give_a_falsely_high_blood_pressure_reading.	Give_a_falsely_high_blood_pressure_reading.	correct	6	1	multiple_choice	Complete	2013-05-09
EBMC Adult Medicine (10001805)	JHCP | Blood Pressure Measurement Training - Part Two	Question10_1	Obtain_a_manual_blood_pressure_using_the_thigh_cuff_instead_of_using_the_Omron_device.	Obtain_a_manual_blood_pressure_using_the_thigh_cuff_instead_of_using_the_Omron_device.	correct	13	1	multiple_choice	Complete	2013-05-20
EBMC Adult Medicine (10001805)	JHCP | Blood Pressure Measurement Training - Part Two	Question8_1	It_sets_the_number_of_blood_pressure_readings_that_the_Omron_device_takes.	It_sets_the_maximum_pressure_that_the_Omron_device_will_inflate_to.	incorrect	14	2	multiple_choice	Complete	2013-05-28
JHCP at Greater Dundalk (10001809)	JHCP | Blood Pressure Measurement Training - Part Two	Question9_1	Blood_pressure_cuffs_should_be_inspected_regularly_for_leaks.	Blood_pressure_cuffs_should_be_inspected_regularly_for_leaks.	correct	5	1	multiple_choice	Complete	2013-06-05
JHCP at White Marsh (10001798)	JHCP | Blood Pressure Measurement Training - Part Two	Question4_1	Taking_multiple_readings_increases_the_likelihood_that_the_measured_value_is_closest_to_the_true_value.	Taking_multiple_readings_increases_the_likelihood_that_the_measured_value_is_closest_to_the_true_value.	correct	4	1	multiple_choice	Complete	2013-05-06
JHCP BALT&NORTH REG (60002230)	JHCP | Blood Pressure Measurement Training - Part Two	Question7_1	Give_a_falsely_high_blood_pressure_reading.	Give_a_falsely_high_blood_pressure_reading.	correct	7	1	multiple_choice	Complete	2013-05-24
JHCP at White Marsh (10001798)	JHCP | Blood Pressure Measurement Training - Part Two	Question8_1	It_sets_the_length_of_the_resting_period_before_the_Omron_device_begins_measuring_the_patient's_blood_pressure.	It_sets_the_maximum_pressure_that_the_Omron_device_will_inflate_to.	incorrect	5	1	multiple_choice	Complete	2013-05-13
JHCP at White Marsh (10001798)	JHCP | Blood Pressure Measurement Training - Part Two	Question12_1	Waiting_time_until_the_start_of_the_first_measurement.	Waiting_time_until_the_start_of_the_first_measurement.	correct	14	1	multiple_choice	Complete	2013-05-17
JHCP at Greenspring Station (10001799/JHCP at Greenspring Station)	JHCP | Blood Pressure Measurement Training - Part Two	Question14_1	Support_the_patient's_arm_on_a_flat_surface_at_heart_level_during_the_measurement.	Support_the_patient's_arm_on_a_flat_surface_at_heart_level_during_the_measurement.	correct	3	1	multiple_choice	Complete	2013-05-16
EBMC Adult Medicine (10001805)	JHCP | Blood Pressure Measurement Training - Part Two	Question8_1	It_sets_the_maximum_pressure_that_the_Omron_device_will_inflate_to.	It_sets_the_maximum_pressure_that_the_Omron_device_will_inflate_to.	correct	7	1	multiple_choice	Complete	2013-05-08
EBMC Adult Medicine (10001805)	JHCP | Blood Pressure Measurement Training - Part Two	Question8_1	It_sets_the_maximum_pressure_that_the_Omron_device_will_inflate_to.	It_sets_the_maximum_pressure_that_the_Omron_device_will_inflate_to.	correct	12	1	multiple_choice	Complete	2013-05-08
JHCP at Greater Dundalk (10001809)	JHCP | Blood Pressure Measurement Training - Part Two	Question13_1	Stop_taking_blood_pressure_on_that_patient_and_record__error__in_the_EMR.	Look_at_the_device_and_the_patient_and_think_stepwise_about_what_might_have_gone_wrong.	incorrect	5	1	multiple_choice	Complete	2013-06-05
JHCP at CANTON CROSSING (60000277)	JHCP | Blood Pressure Measurement Training - Part Two	Question6_1	Placing_the_blood_pressure_cuff_over_a_thin_shirt_sleeve_is_acceptable.	Placing_the_blood_pressure_cuff_over_a_thin_shirt_sleeve_is_acceptable.	correct	5	1	multiple_choice	Complete	2013-06-12
JHCP at White Marsh (10001798)	JHCP | Blood Pressure Measurement Training - Part Two	Question4_1	Taking_multiple_readings_increases_the_likelihood_that_the_measured_value_is_closest_to_the_true_value.	Taking_multiple_readings_increases_the_likelihood_that_the_measured_value_is_closest_to_the_true_value.	correct	3	1	multiple_choice	Complete	2013-05-17
JHCP at Greater Dundalk (10001809)	JHCP | Blood Pressure Measurement Training - Part Two	Question3_1	Three	Three	correct	9	1	multiple_choice	Complete	2013-05-16
JHCP at White Marsh (10001798)	JHCP | Blood Pressure Measurement Training - Part Two	Question15_1	5_minutes.	5_minutes.	correct	4	1	multiple_choice	Complete	2013-05-06
EBMC Adult Medicine (10001805)	JHCP | Blood Pressure Measurement Training - Part Two	Question11_1	Take_a_single_blood_pressure_reading_using_the_automated_Omron_device.	Take_a_single_blood_pressure_reading_using_the_automated_Omron_device.	correct	5	1	multiple_choice	Complete	2013-05-07
JHCP at White Marsh (10001798)	JHCP | Blood Pressure Measurement Training - Part Two	Question3_1	Three	Three	correct	3	1	multiple_choice	Complete	2013-05-17
EBMC Adult Medicine (10001805)	JHCP | Blood Pressure Measurement Training - Part Two	Question6_1	The_blood_pressure_cuff_should_be_centered_over_the_radial_artery.	Placing_the_blood_pressure_cuff_over_a_thin_shirt_sleeve_is_acceptable.	incorrect	7	1	multiple_choice	Complete	2013-05-07
JHCP at White Marsh (10001798)	JHCP | Blood Pressure Measurement Training - Part Two	Question14_1	Support_the_patient's_arm_on_a_flat_surface_at_heart_level_during_the_measurement.	Support_the_patient's_arm_on_a_flat_surface_at_heart_level_during_the_measurement.	correct	5	1	multiple_choice	Complete	2013-05-13
JHCP at White Marsh (10001798)	JHCP | Blood Pressure Measurement Training - Part Two	Question4_1	Taking_multiple_readings_increases_the_likelihood_that_the_measured_value_is_closest_to_the_true_value.	Taking_multiple_readings_increases_the_likelihood_that_the_measured_value_is_closest_to_the_true_value.	correct	12	1	multiple_choice	Complete	2013-06-12
EBMC Adult Medicine (10001805)	JHCP | Blood Pressure Measurement Training - Part Two	Question14_1	Support_the_patient's_arm_on_a_flat_surface_at_heart_level_during_the_measurement.	Support_the_patient's_arm_on_a_flat_surface_at_heart_level_during_the_measurement.	correct	3	1	multiple_choice	Complete	2013-06-03
JHCP at Greenspring Station (10001799/JHCP at Greenspring Station)	JHCP | Blood Pressure Measurement Training - Part Two	Question13_1	Look_at_the_device_and_the_patient_and_think_stepwise_about_what_might_have_gone_wrong.	Look_at_the_device_and_the_patient_and_think_stepwise_about_what_might_have_gone_wrong.	correct	5	1	multiple_choice	Complete	2013-06-05
EBMC Adult Medicine (10001805)	JHCP | Blood Pressure Measurement Training - Part Two	Question16_1	Take_an_average_reading_using_the_automated_Omron_device.	Take_an_average_reading_using_the_automated_Omron_device.	correct	5	1	multiple_choice	Complete	2013-05-07
EBMC Adult Medicine (10001805)	JHCP | Blood Pressure Measurement Training - Part Two	Question11_1	Take_a_single_blood_pressure_reading_using_the_automated_Omron_device.	Take_a_single_blood_pressure_reading_using_the_automated_Omron_device.	correct	7	1	multiple_choice	Complete	2013-05-21
EBMC Adult Medicine (10001805)	JHCP | Blood Pressure Measurement Training - Part Two	Question11_1	Take_a_single_blood_pressure_reading_using_the_automated_Omron_device.	Take_a_single_blood_pressure_reading_using_the_automated_Omron_device.	correct	5	1	multiple_choice	Complete	2013-05-10
JHCP at White Marsh (10001798)	JHCP | Blood Pressure Measurement Training - Part Two	Question6_1	The_blood_pressure_cuff_should_be_centered_over_the_radial_artery.	Placing_the_blood_pressure_cuff_over_a_thin_shirt_sleeve_is_acceptable.	incorrect	3	1	multiple_choice	Complete	2013-05-17
EBMC Adult Medicine (10001805)	JHCP | Blood Pressure Measurement Training - Part Two	Question6_1	Placing_the_blood_pressure_cuff_over_a_thin_shirt_sleeve_is_acceptable.	Placing_the_blood_pressure_cuff_over_a_thin_shirt_sleeve_is_acceptable.	correct	17	1	multiple_choice	Complete	2013-05-21
JHCP at Wyman Park Internal Medicine (10001815)	JHCP | Blood Pressure Measurement Training - Part Two	Question13_1	Look_at_the_device_and_the_patient_and_think_stepwise_about_what_might_have_gone_wrong.	Look_at_the_device_and_the_patient_and_think_stepwise_about_what_might_have_gone_wrong.	correct	7	1	multiple_choice	Complete	2013-05-09
JHCP at CANTON CROSSING (60000277)	JHCP | Blood Pressure Measurement Training - Part Two	Question11_1	Take_a_single_blood_pressure_reading_using_the_automated_Omron_device.	Take_a_single_blood_pressure_reading_using_the_automated_Omron_device.	correct	9	1	multiple_choice	Complete	2013-05-21
JHCP at White Marsh (10001798)	JHCP | Blood Pressure Measurement Training - Part Two	Question9_1	Blood_pressure_cuffs_should_be_inspected_regularly_for_leaks.	Blood_pressure_cuffs_should_be_inspected_regularly_for_leaks.	correct	4	1	multiple_choice	Complete	2013-06-04
JHCP at CANTON CROSSING (60000277)	JHCP | Blood Pressure Measurement Training - Part Two	Question2_1	Recording_the_exact_blood_pressure_instead_of_rounding_to_the_nearest_10.	Recording_the_exact_blood_pressure_instead_of_rounding_to_the_nearest_10.	correct	6	1	multiple_choice	Complete	2013-06-11
JHCP at Greater Dundalk (10001809)	JHCP | Blood Pressure Measurement Training - Part Two	Question2_1	Recording_the_exact_blood_pressure_instead_of_rounding_to_the_nearest_10.	Recording_the_exact_blood_pressure_instead_of_rounding_to_the_nearest_10.	correct	9	1	multiple_choice	Complete	2013-05-16
EBMC Adult Medicine (10001805)	JHCP | Blood Pressure Measurement Training - Part Two	Question14_1	Support_the_patient's_arm_on_a_flat_surface_at_heart_level_during_the_measurement.	Support_the_patient's_arm_on_a_flat_surface_at_heart_level_during_the_measurement.	correct	17	1	multiple_choice	Complete	2013-05-21
EBMC Adult Medicine (10001805)	JHCP | Blood Pressure Measurement Training - Part Two	Question6_1	Placement_of_the_cuff_on_the_forearm_is_recommended_in_obese_patients.	Placing_the_blood_pressure_cuff_over_a_thin_shirt_sleeve_is_acceptable.	incorrect	14	2	multiple_choice	Complete	2013-05-28
JHCP BALT&NORTH REG (60002230)	JHCP | Blood Pressure Measurement Training - Part Two	Question14_1	Support_the_patient's_arm_on_a_flat_surface_at_heart_level_during_the_measurement.	Support_the_patient's_arm_on_a_flat_surface_at_heart_level_during_the_measurement.	correct	7	1	multiple_choice	Complete	2013-05-24
JHCP at White Marsh (10001798)	JHCP | Blood Pressure Measurement Training - Part Two	Question10_1	Obtain_a_manual_blood_pressure_using_the_thigh_cuff_instead_of_using_the_Omron_device.	Obtain_a_manual_blood_pressure_using_the_thigh_cuff_instead_of_using_the_Omron_device.	correct	4	1	multiple_choice	Complete	2013-06-04
JHCP at Greenspring Station (10001799/JHCP at Greenspring Station)	JHCP | Blood Pressure Measurement Training - Part Two	Question14_1	Support_the_patient's_arm_on_a_flat_surface_at_heart_level_during_the_measurement.	Support_the_patient's_arm_on_a_flat_surface_at_heart_level_during_the_measurement.	correct	7	1	multiple_choice	Complete	2013-05-13
JHCP at CANTON CROSSING (60000277)	JHCP | Blood Pressure Measurement Training - Part Two	Question14_1	Support_the_patient's_arm_on_a_flat_surface_at_heart_level_during_the_measurement.	Support_the_patient's_arm_on_a_flat_surface_at_heart_level_during_the_measurement.	correct	12	1	multiple_choice	Complete	2013-06-27
JHCP at White Marsh (10001798)	JHCP | Blood Pressure Measurement Training - Part Two	Question16_1	Take_an_average_reading_using_the_automated_Omron_device.	Take_an_average_reading_using_the_automated_Omron_device.	correct	12	1	multiple_choice	Complete	2013-05-06
JHCP at Wyman Park Internal Medicine (10001815)	JHCP | Blood Pressure Measurement Training - Part Two	Question14_1	Support_the_patient's_arm_on_a_flat_surface_at_heart_level_during_the_measurement.	Support_the_patient's_arm_on_a_flat_surface_at_heart_level_during_the_measurement.	correct	7	1	multiple_choice	Complete	2013-05-09
EBMC Adult Medicine (10001805)	JHCP | Blood Pressure Measurement Training - Part Two	Question9_1	Blood_pressure_cuffs_should_be_inspected_regularly_for_leaks.	Blood_pressure_cuffs_should_be_inspected_regularly_for_leaks.	correct	14	2	multiple_choice	Complete	2013-05-28
JHCP at CANTON CROSSING (60000277)	JHCP | Blood Pressure Measurement Training - Part Two	Question2_1	Recording_the_exact_blood_pressure_instead_of_rounding_to_the_nearest_10.	Recording_the_exact_blood_pressure_instead_of_rounding_to_the_nearest_10.	correct	12	1	multiple_choice	Complete	2013-06-27
JHCP at CANTON CROSSING (60000277)	JHCP | Blood Pressure Measurement Training - Part Two	Question8_1	It_sets_the_maximum_pressure_that_the_Omron_device_will_inflate_to.	It_sets_the_maximum_pressure_that_the_Omron_device_will_inflate_to.	correct	9	1	multiple_choice	Complete	2013-05-21
JHCP at White Marsh (10001798)	JHCP | Blood Pressure Measurement Training - Part Two	Question3_1	Three	Three	correct	4	1	multiple_choice	Complete	2013-05-14
JHCP at CANTON CROSSING (60000277)	JHCP | Blood Pressure Measurement Training - Part Two	Question6_1	Placing_the_blood_pressure_cuff_over_a_thin_shirt_sleeve_is_acceptable.	Placing_the_blood_pressure_cuff_over_a_thin_shirt_sleeve_is_acceptable.	correct	12	1	multiple_choice	Complete	2013-06-27
JHCP at White Marsh (10001798)	JHCP | Blood Pressure Measurement Training - Part Two	Question14_1	Support_the_patient's_arm_on_a_flat_surface_at_heart_level_during_the_measurement.	Support_the_patient's_arm_on_a_flat_surface_at_heart_level_during_the_measurement.	correct	14	1	multiple_choice	Complete	2013-05-17
JHCP at CANTON CROSSING (60000277)	JHCP | Blood Pressure Measurement Training - Part Two	Question10_1	Obtain_a_manual_blood_pressure_using_the_thigh_cuff_instead_of_using_the_Omron_device.	Obtain_a_manual_blood_pressure_using_the_thigh_cuff_instead_of_using_the_Omron_device.	correct	16	1	multiple_choice	Complete	2013-06-27
JHCP at Wyman Park Internal Medicine (10001815)	JHCP | Blood Pressure Measurement Training - Part Two	Question8_1	It_sets_the_maximum_pressure_that_the_Omron_device_will_inflate_to.	It_sets_the_maximum_pressure_that_the_Omron_device_will_inflate_to.	correct	7	1	multiple_choice	Complete	2013-05-09
JHCP at White Marsh (10001798)	JHCP | Blood Pressure Measurement Training - Part Two	Question15_1	5_minutes.	5_minutes.	correct	41	1	multiple_choice	Complete	2013-05-17
JHCP at Wyman Park Internal Medicine (10001815)	JHCP | Blood Pressure Measurement Training - Part Two	Question7_1	Give_a_falsely_high_blood_pressure_reading.	Give_a_falsely_high_blood_pressure_reading.	correct	7	1	multiple_choice	Complete	2013-05-09
JHCP at Greater Dundalk (10001809)	JHCP | Blood Pressure Measurement Training - Part Two	Question12_1	Waiting_time_until_the_start_of_the_first_measurement.	Waiting_time_until_the_start_of_the_first_measurement.	correct	9	1	multiple_choice	Complete	2013-05-08
JHCP at Greater Dundalk (10001809)	JHCP | Blood Pressure Measurement Training - Part Two	Question4_1	Taking_multiple_readings_increases_the_likelihood_that_the_measured_value_is_closest_to_the_true_value.	Taking_multiple_readings_increases_the_likelihood_that_the_measured_value_is_closest_to_the_true_value.	correct	5	1	multiple_choice	Complete	2013-06-05
JHCP at Wyman Park Internal Medicine (10001815)	JHCP | Blood Pressure Measurement Training - Part Two	Question9_1	Automated_blood_pressure_cuffs_should_be_cleaned_with_soap_and_water_after_each_use.	Blood_pressure_cuffs_should_be_inspected_regularly_for_leaks.	incorrect	4	1	multiple_choice	Complete	2013-05-09
EBMC Adult Medicine (10001805)	JHCP | Blood Pressure Measurement Training - Part Two	Question6_1	Placing_the_blood_pressure_cuff_over_a_thin_shirt_sleeve_is_acceptable.	Placing_the_blood_pressure_cuff_over_a_thin_shirt_sleeve_is_acceptable.	correct	3	1	multiple_choice	Complete	2013-06-03
EBMC Adult Medicine (10001805)	JHCP | Blood Pressure Measurement Training - Part Two	Question11_1	Take_a_single_blood_pressure_reading_using_the_automated_Omron_device.	Take_a_single_blood_pressure_reading_using_the_automated_Omron_device.	correct	14	1	multiple_choice	Complete	2013-05-07
EBMC Adult Medicine (10001805)	JHCP | Blood Pressure Measurement Training - Part Two	Question8_1	It_sets_the_maximum_pressure_that_the_Omron_device_will_inflate_to.	It_sets_the_maximum_pressure_that_the_Omron_device_will_inflate_to.	correct	6	1	multiple_choice	Complete	2013-05-07
JHCP BALT&NORTH REG (60002230)	JHCP | Blood Pressure Measurement Training - Part Two	Question3_1	Three	Three	correct	7	1	multiple_choice	Complete	2013-05-24
JHCP at White Marsh (10001798)	JHCP | Blood Pressure Measurement Training - Part Two	Question10_1	Obtain_a_manual_blood_pressure_using_the_thigh_cuff_instead_of_using_the_Omron_device.	Obtain_a_manual_blood_pressure_using_the_thigh_cuff_instead_of_using_the_Omron_device.	correct	5	1	multiple_choice	Complete	2013-06-04
EBMC Adult Medicine (10001805)	JHCP | Blood Pressure Measurement Training - Part Two	Question4_1	Taking_multiple_readings_increases_the_likelihood_that_the_measured_value_is_closest_to_the_true_value.	Taking_multiple_readings_increases_the_likelihood_that_the_measured_value_is_closest_to_the_true_value.	correct	17	1	multiple_choice	Complete	2013-05-21
JHCP at White Marsh (10001798)	JHCP | Blood Pressure Measurement Training - Part Two	Question2_1	Recording_the_exact_blood_pressure_instead_of_rounding_to_the_nearest_10.	Recording_the_exact_blood_pressure_instead_of_rounding_to_the_nearest_10.	correct	5	1	multiple_choice	Complete	2013-05-13
EBMC Adult Medicine (10001805)	JHCP | Blood Pressure Measurement Training - Part Two	Question7_1	Give_a_falsely_high_blood_pressure_reading.	Give_a_falsely_high_blood_pressure_reading.	correct	31	1	multiple_choice	Complete	2013-05-07
JHCP at Greater Dundalk (10001809)	JHCP | Blood Pressure Measurement Training - Part Two	Question12_1	Waiting_time_until_the_start_of_the_first_measurement.	Waiting_time_until_the_start_of_the_first_measurement.	correct	9	1	multiple_choice	Complete	2013-05-16
EBMC Adult Medicine (10001805)	JHCP | Blood Pressure Measurement Training - Part Two	Question8_1	It_sets_the_maximum_pressure_that_the_Omron_device_will_inflate_to.	It_sets_the_maximum_pressure_that_the_Omron_device_will_inflate_to.	correct	3	1	multiple_choice	Complete	2013-06-03
EBMC Adult Medicine (10001805)	JHCP | Blood Pressure Measurement Training - Part Two	Question10_1	Obtain_a_manual_blood_pressure_using_the_thigh_cuff_instead_of_using_the_Omron_device.	Obtain_a_manual_blood_pressure_using_the_thigh_cuff_instead_of_using_the_Omron_device.	correct	5	1	multiple_choice	Complete	2013-05-07
JHCP at Wyman Park Internal Medicine (10001815)	JHCP | Blood Pressure Measurement Training - Part Two	Question4_1	Taking_multiple_readings_increases_the_likelihood_that_the_measured_value_is_closest_to_the_true_value.	Taking_multiple_readings_increases_the_likelihood_that_the_measured_value_is_closest_to_the_true_value.	correct	7	1	multiple_choice	Complete	2013-05-09
JHCP at White Marsh (10001798)	JHCP | Blood Pressure Measurement Training - Part Two	Question10_1	Obtain_a_manual_blood_pressure_using_the_thigh_cuff_instead_of_using_the_Omron_device.	Obtain_a_manual_blood_pressure_using_the_thigh_cuff_instead_of_using_the_Omron_device.	correct	3	1	multiple_choice	Complete	2013-06-04
JHCP at White Marsh (10001798)	JHCP | Blood Pressure Measurement Training - Part Two	Question9_1	Blood_pressure_cuffs_should_be_inspected_regularly_for_leaks.	Blood_pressure_cuffs_should_be_inspected_regularly_for_leaks.	correct	14	1	multiple_choice	Complete	2013-05-17
JHCP at CANTON CROSSING (60000277)	JHCP | Blood Pressure Measurement Training - Part Two	Question4_1	Taking_multiple_readings_increases_the_likelihood_that_the_measured_value_is_closest_to_the_true_value.	Taking_multiple_readings_increases_the_likelihood_that_the_measured_value_is_closest_to_the_true_value.	correct	9	1	multiple_choice	Complete	2013-05-21
JHCP at White Marsh (10001798)	JHCP | Blood Pressure Measurement Training - Part Two	Question2_1	Recording_the_exact_blood_pressure_instead_of_rounding_to_the_nearest_10.	Recording_the_exact_blood_pressure_instead_of_rounding_to_the_nearest_10.	correct	5	1	multiple_choice	Complete	2013-05-06
EBMC Adult Medicine (10001805)	JHCP | Blood Pressure Measurement Training - Part Two	Question7_1	Give_a_falsely_low_blood_pressure_reading.	Give_a_falsely_high_blood_pressure_reading.	incorrect	14	2	multiple_choice	Complete	2013-05-28
EBMC Adult Medicine (10001805)	JHCP | Blood Pressure Measurement Training - Part Two	Question16_1	Take_an_average_reading_using_the_automated_Omron_device.	Take_an_average_reading_using_the_automated_Omron_device.	correct	13	1	multiple_choice	Complete	2013-05-20
EBMC Adult Medicine (10001805)	JHCP | Blood Pressure Measurement Training - Part Two	Question4_1	Taking_multiple_readings_increases_the_likelihood_that_the_measured_value_is_closest_to_the_true_value.	Taking_multiple_readings_increases_the_likelihood_that_the_measured_value_is_closest_to_the_true_value.	correct	14	2	multiple_choice	Complete	2013-05-28
JHCP at CANTON CROSSING (60000277)	JHCP | Blood Pressure Measurement Training - Part Two	Question2_1	Recording_the_exact_blood_pressure_instead_of_rounding_to_the_nearest_10.	Recording_the_exact_blood_pressure_instead_of_rounding_to_the_nearest_10.	correct	3	1	multiple_choice	Complete	2013-06-27
JHCP BALT&NORTH REG (60002230)	JHCP | Blood Pressure Measurement Training - Part Two	Question6_1	Placing_the_blood_pressure_cuff_over_a_thin_shirt_sleeve_is_acceptable.	Placing_the_blood_pressure_cuff_over_a_thin_shirt_sleeve_is_acceptable.	correct	7	1	multiple_choice	Complete	2013-05-24
JHCP at White Marsh (10001798)	JHCP | Blood Pressure Measurement Training - Part Two	Question10_1	Obtain_a_manual_blood_pressure_using_the_thigh_cuff_instead_of_using_the_Omron_device.	Obtain_a_manual_blood_pressure_using_the_thigh_cuff_instead_of_using_the_Omron_device.	correct	5	1	multiple_choice	Complete	2013-05-13
EBMC Adult Medicine (10001805)	JHCP | Blood Pressure Measurement Training - Part Two	Question6_1	The_blood_pressure_cuff_should_be_centered_over_the_radial_artery.	Placing_the_blood_pressure_cuff_over_a_thin_shirt_sleeve_is_acceptable.	incorrect	8	1	multiple_choice	Complete	2013-05-17
JHCP at Greenspring Station (10001799/JHCP at Greenspring Station)	JHCP | Blood Pressure Measurement Training - Part Two	Question13_1	Look_at_the_device_and_the_patient_and_think_stepwise_about_what_might_have_gone_wrong.	Look_at_the_device_and_the_patient_and_think_stepwise_about_what_might_have_gone_wrong.	correct	3	1	multiple_choice	Complete	2013-05-13
EBMC Adult Medicine (10001805)	JHCP | Blood Pressure Measurement Training - Part Two	Question12_1	Waiting_time_until_the_start_of_the_first_measurement.	Waiting_time_until_the_start_of_the_first_measurement.	correct	5	1	multiple_choice	Complete	2013-05-10
JHCP at Greater Dundalk (10001809)	JHCP | Blood Pressure Measurement Training - Part Two	Question9_1	Blood_pressure_cuffs_should_be_inspected_regularly_for_leaks.	Blood_pressure_cuffs_should_be_inspected_regularly_for_leaks.	correct	10	1	multiple_choice	Complete	2013-06-05
EBMC Adult Medicine (10001805)	JHCP | Blood Pressure Measurement Training - Part Two	Question13_1	Look_at_the_device_and_the_patient_and_think_stepwise_about_what_might_have_gone_wrong.	Look_at_the_device_and_the_patient_and_think_stepwise_about_what_might_have_gone_wrong.	correct	12	1	multiple_choice	Complete	2013-05-07
JHCP at Wyman Park Internal Medicine (10001815)	JHCP | Blood Pressure Measurement Training - Part Two	Question14_1	Support_the_patient's_arm_on_a_flat_surface_at_heart_level_during_the_measurement.	Support_the_patient's_arm_on_a_flat_surface_at_heart_level_during_the_measurement.	correct	6	1	multiple_choice	Complete	2013-05-09
EBMC Adult Medicine (10001805)	JHCP | Blood Pressure Measurement Training - Part Two	Question2_1	Recording_the_exact_blood_pressure_instead_of_rounding_to_the_nearest_10.	Recording_the_exact_blood_pressure_instead_of_rounding_to_the_nearest_10.	correct	5	1	multiple_choice	Complete	2013-05-07
EBMC Adult Medicine (10001805)	JHCP | Blood Pressure Measurement Training - Part Two	Question9_1	Blood_pressure_cuffs_should_be_inspected_regularly_for_leaks.	Blood_pressure_cuffs_should_be_inspected_regularly_for_leaks.	correct	7	1	multiple_choice	Complete	2013-05-07
JHCP at Greater Dundalk (10001809)	JHCP | Blood Pressure Measurement Training - Part Two	Question16_1	Take_an_average_reading_using_the_automated_Omron_device.	Take_an_average_reading_using_the_automated_Omron_device.	correct	10	1	multiple_choice	Complete	2013-06-05
JHCP at Greater Dundalk (10001809)	JHCP | Blood Pressure Measurement Training - Part Two	Question6_1	Placing_the_blood_pressure_cuff_over_a_thin_shirt_sleeve_is_acceptable.	Placing_the_blood_pressure_cuff_over_a_thin_shirt_sleeve_is_acceptable.	correct	9	1	multiple_choice	Complete	2013-05-08
JHCP at White Marsh (10001798)	JHCP | Blood Pressure Measurement Training - Part Two	Question14_1	Support_the_patient's_arm_on_a_flat_surface_at_heart_level_during_the_measurement.	Support_the_patient's_arm_on_a_flat_surface_at_heart_level_during_the_measurement.	correct	4	1	multiple_choice	Complete	2013-06-04
JHCP at White Marsh (10001798)	JHCP | Blood Pressure Measurement Training - Part Two	Question7_1	Give_a_falsely_high_blood_pressure_reading.	Give_a_falsely_high_blood_pressure_reading.	correct	12	1	multiple_choice	Complete	2013-06-12
EBMC Adult Medicine (10001805)	JHCP | Blood Pressure Measurement Training - Part Two	Question8_1	It_sets_the_maximum_pressure_that_the_Omron_device_will_inflate_to.	It_sets_the_maximum_pressure_that_the_Omron_device_will_inflate_to.	correct	8	1	multiple_choice	Complete	2013-05-17
[truncated: 1,097 more rows]
